# Supplementary material for: High-dimensional immune profiling of peripheral blood identifies immune correlates of anti-PD-1/PD-L1 resistance in oncogenic driver mutation-positive NSCLC
Source: Front Immunol. 2026 May 29;17:1829816. doi: 10.3389/fimmu.2026.1829816 (PMC13260270; doi:10.3389/fimmu.2026.1829816)
Supplement: Supplementary file 2 [file Table1.xlsx]

## Sheet: Panel
	Supplementary Table 1. List of CyTOF Antibodies
	Metal	Marker
	Y89Di	CD45
	In113Di	CD57
	In115Di	CD11c
	Pr141Di	CLA
	Nd142Di	CD19
	Nd143Di	CD45RA
	Nd144Di	KLRG1
	Nd145Di	CD4
	Nd146Di	CD8
	Sm147Di	Perforin
	Nd148Di	CD16
	Sm149Di	CD127
	Nd150Di	CD1c
	Eu151Di	CD123
	Sm152Di	CD66b
	Eu153Di	TIGIT
	Sm154Di	ICOS
	Gd155Di	CD27
	Gd156Di	CXCR3
	Gd158Di	CCR6
	Tb159Di	CTLA4
	Gd160Di	CD14
	Dy161Di	CD56
	Dy162Di	FoxP3
	Dy163Di	CCR4
	Dy164Di	CD69
	Ho165Di	CRTH2
	Er166Di	41BB
	Er167Di	CCR7
	Er168Di	CD3
	Tm169Di	CD25
	Er170Di	CD38
	Yb171Di	CD39
	Yb172Di	Ki67
	Yb173Di	Tbet
	Yb174Di	HLADR
	Lu175Di	PD-1
	Yb176Di	GranzymeB
	Bi209Di	CD11b
