# Supplementary material for: High-dimensional immune profiling of peripheral blood identifies immune correlates of anti-PD-1/PD-L1 resistance in oncogenic driver mutation-positive NSCLC
Source: Front Immunol. 2026 May 29;17:1829816. doi: 10.3389/fimmu.2026.1829816 (PMC13260270; doi:10.3389/fimmu.2026.1829816)
Supplement: Supplementary file 3 [file Table2.xlsx]

## Sheet: Panel
	Supplementary Table 2. List of Flow Cytometry Antibodies
	Reagent name	Manufacturer	Catalog number
	Anti-CD279 (PD-1) antibody	BioLegend	329920
	Anti-CD4 antibody	BioLegend	317444
	Anti-CD45 antibody	BD Biosciences	564047
	Anti-CD127 antibody	BioLegend	351325
	Anti-CD3 antibody	BioLegend	317330
	Anti-CD183 (CXCR3) antibody	BioLegend	353704
	Anti-Ki-67 antibody	BioLegend	350520
	Anti-Foxp3 antibody	Thermo Fisher Scientific	45-4776-42
	Anti-CD197 (CCR7) antibody	BioLegend	353204
	Anti-KLRG1 antibody	BD Biosciences	568658
	Anti-CD27 antibody	BD Biosciences	562297
	Anti-CD45RA antibody	BioLegend	304126
	Anti-TIGIT antibody	Thermo Fisher Scientific	46-9500-41
	Anti-CD8 antibody	BioLegend	344724
