# Supplementary material for: High-dimensional immune profiling of peripheral blood identifies immune correlates of anti-PD-1/PD-L1 resistance in oncogenic driver mutation-positive NSCLC
Source: Front Immunol. 2026 May 29;17:1829816. doi: 10.3389/fimmu.2026.1829816 (PMC13260270; doi:10.3389/fimmu.2026.1829816)
Supplement: Supplementary file 4 [file Table3.xlsx]

## Sheet: Sheet1
	Supplementary Table 3. Univariable and Multivariable Cox Proportional Hazards Analysis
	Variable	Progression-Free Survival			Overall Survival
		Univariable HR (95% CI)	Multivariable HR (95% CI)	p-value	Univariable HR (95% CI)	Multivariable HR (95% CI)	p-value
	Expanded Cohort (n=262)
	Mutation status (MT vs. WT)	1.95 (1.46–2.59)	1.80 (1.24–2.61)	0.002	1.45 (1.07–1.95)	1.44 (0.97–2.13)	0.069
	Age ≥65 years	0.83 (0.64–1.07)	0.96 (0.73–1.26)	0.75	0.99 (0.75–1.29)	1.05 (0.80–1.39)	0.722
	Smoking history (ever vs. never)	0.74 (0.56–0.98)	0.94 (0.69–1.28)	0.712	0.93 (0.69–1.25)	1.13 (0.81–1.56)	0.482
	Smoking history (unknown)ᵃ	—	1.64 (0.50–5.35)	0.414	—	2.23 (0.68–7.29)	0.184
	Squamous histology	0.74 (0.56–0.97)	0.90 (0.66–1.23)	0.509	0.84 (0.62–1.13)	0.89 (0.65–1.23)	0.491
	Line of therapy (≥3rd vs. ≤2nd)	1.43 (1.11–1.85)	1.02 (0.74–1.42)	0.885	1.27 (0.97–1.66)	1.06 (0.75–1.50)	0.737
	CyTOF Cohort (n=43)
	Mutation status (MT vs. WT)	3.80 (1.86–7.75)	2.79 (0.76–10.21)	0.121	2.48 (1.20–5.14)	1.93 (0.46–8.00)	0.367
	Age ≥65 years	0.53 (0.27–1.02)	0.85 (0.39–1.82)	0.67	0.43 (0.21–0.89)	0.50 (0.23–1.09)	0.083
	Smoking history (ever vs. never)	0.34 (0.16–0.73)	0.59 (0.24–1.46)	0.256	0.55 (0.26–1.18)	0.97 (0.41–2.33)	0.95
	Squamous histology	0.59 (0.30–1.19)	1.12 (0.47–2.69)	0.8	0.62 (0.29–1.32)	1.03 (0.39–2.74)	0.945
	Line of therapy (≥3rd vs. ≤2nd)	2.22 (1.15–4.31)	1.11 (0.38–3.26)	0.843	1.81 (0.89–3.68)	1.12 (0.30–4.21)	0.871
	The p-value column refers to the multivariable model.
	Abbreviations: HR, hazard ratio; CI, confidence interval; MT, mutant-type; WT, wild-type.
	ᵃ Three patients with unknown smoking history were retained and modeled as a separate indicator variable in the multivariable model (Expanded Cohort only).
