# Supplementary material for: High-dimensional immune profiling of peripheral blood identifies immune correlates of anti-PD-1/PD-L1 resistance in oncogenic driver mutation-positive NSCLC
Source: Front Immunol. 2026 May 29;17:1829816. doi: 10.3389/fimmu.2026.1829816 (PMC13260270; doi:10.3389/fimmu.2026.1829816)
Supplement: Supplementary file 5 [file Table4.xlsx]

## Sheet: Sheet1
	Supplementary Table 4. Multivariate linear regression analysis of baseline CXCR3⁺ CD127⁺ effector CD8⁺ T cell frequency (Discovery cohort, n = 43)
	Variable	β	95% CI	p-value
	Model 1: adjusted for sex, age, and histological type
	MT status	−2.50	(−4.46, −0.54)	0.014
	Male sex	0.03	(−1.82, 1.88)	0.976
	Age	0.02	(−0.07, 0.10)	0.72
	Adenocarcinoma	0.45	(−1.28, 2.19)	0.599
	Model 2: adjusted for smoking history, age, and histological type
	MT status	−2.72	(−4.81, −0.63)	0.012
	Ever-smoker	−0.47	(−2.51, 1.57)	0.644
	Age	0.02	(−0.06, 0.11)	0.595
	Adenocarcinoma	0.43	(−1.28, 2.14)	0.615
	Given the high collinearity between sex and smoking history (Pearson r = 0.88) in this cohort, these variables were evaluated in separate models. The outcome variable was CXCR3⁺ CD127⁺ effector CD8⁺ T cell frequency as a percentage of total cells. MT, mutant-type(oncogenic driver mutation); CI, confidence interval.
