# Supplementary material for: High-dimensional immune profiling of peripheral blood identifies immune correlates of anti-PD-1/PD-L1 resistance in oncogenic driver mutation-positive NSCLC
Source: Front Immunol. 2026 May 29;17:1829816. doi: 10.3389/fimmu.2026.1829816 (PMC13260270; doi:10.3389/fimmu.2026.1829816)
Supplement: Supplementary file 6 [file Table5.xlsx]

## Sheet: Sheet1
	Supplementary Table 5. List of Differentially Expressed CyTOF Markers in CD8+ T Cell Subset Clusters
	group	names	scores	logfoldchanges	pvals	pvals_adj
	Naive CD8	CCR7	123.16	4.27853	0	0
	Naive CD8	CD27	113.921	4.26075	0	0
	Naive CD8	CD45RA	87.3559	2.46809	0	0
	Naive CD8	CD127	76.6606	2.06805	0	0
	Naive CD8	CXCR3	51.993	1.49211	0	0
	Naive CD8	CD8	40.368	0.634641	0	0
	Naive CD8	CD123	38.7171	0.69018	0	0
	Naive CD8	CD3	30.8092	0.522259	1.97422e-208	4.81217e-208
	Naive CD8	CTLA4	22.3782	0.513996	6.4113e-111	1.316e-110
	Naive CD8	CD39	17.9274	0.463719	7.20556e-72	1.33817e-71
	Naive CD8	41BB	17.745	0.496394	1.8841e-70	3.33999e-70
	Naive CD8	FoxP3	15.4015	0.282839	1.59984e-53	2.59974e-53
	Naive CD8	CD19	13.4886	0.430333	1.82464e-41	2.73695e-41
	Naive CD8	CD1c	13.043	0.482392	6.96667e-39	9.70358e-39
	Naive CD8	CCR6	6.52502	0.154735	6.79936e-11	8.28672e-11
	Naive CD8	CD4	5.4537	0.0833967	4.93323e-08	5.83018e-08
	Naive CD8	CD25	4.18729	-0.297362	2.823e-05	3.14562e-05
	Naive CD8	CD66b	2.48819	0.12206	0.0128394	0.0135334
	Naive CD8	ICOS	-0.115743	-0.119651	0.907856	0.907856
	Naive CD8	CRTH2	-1.03092	-1.20328	0.302579	0.310542
	Naive CD8	CD16	-3.31313	-0.136213	0.000922587	0.000999469
	Naive CD8	CD38	-5.16137	-0.372219	2.45147e-07	2.81198e-07
	Naive CD8	CLA	-6.83977	-0.924133	7.93211e-12	9.97911e-12
	Naive CD8	CD14	-8.14324	-0.349464	3.84841e-16	5.00294e-16
	Naive CD8	CD56	-12.6856	-1.1499	7.10512e-37	9.55516e-37
	Naive CD8	CD11b	-13.1891	-0.502389	1.01412e-39	1.46484e-39
	Naive CD8	CD69	-14.6113	-0.857197	2.37786e-48	3.70946e-48
	Naive CD8	CCR4	-15.4646	-1.14148	6.01109e-54	1.01927e-53
	Naive CD8	CD45	-19.2969	-0.23104	5.70439e-83	1.11236e-82
	Naive CD8	Ki67	-22.5596	-1.96728	1.08168e-112	2.34364e-112
	Naive CD8	CD11c	-29.8324	-1.83297	1.48471e-195	3.4061e-195
	Naive CD8	PD-1	-42.1378	-2.93882	0	0
	Naive CD8	HLADR	-64.0869	-2.92326	0	0
	Naive CD8	TIGIT	-68.7617	-2.76847	0	0
	Naive CD8	CD57	-69.8721	-3.81204	0	0
	Naive CD8	Perforin	-75.3855	-1.84559	0	0
	Naive CD8	KLRG1	-80.5486	-2.71996	0	0
	Naive CD8	GranzymeB	-96.5299	-2.62974	0	0
	Naive CD8	Tbet	-108.161	-4.82063	0	0
	Effector Memory CD8-1	GranzymeB	52.2845	0.979708	0	0
	Effector Memory CD8-1	Perforin	21.7838	0.337006	3.30582e-105	4.60453e-105
	Effector Memory CD8-1	Tbet	21.311	0.397179	8.97425e-101	1.20688e-100
	Effector Memory CD8-1	CD11b	-5.5492	-0.290703	2.86975e-08	2.86975e-08
	Effector Memory CD8-1	CD14	-11.3826	-0.343048	5.10557e-30	5.23992e-30
	Effector Memory CD8-1	CD66b	-14.3551	-0.512602	9.89826e-47	1.04333e-46
	Effector Memory CD8-1	CCR6	-17.0363	-0.824589	4.41759e-65	4.78572e-65
	Effector Memory CD8-1	CLA	-17.93	-1.47302	6.8796e-72	7.66584e-72
	Effector Memory CD8-1	CD39	-18.0879	-0.762302	3.97151e-73	4.55556e-73
	Effector Memory CD8-1	CD56	-18.2642	-0.892506	1.59578e-74	1.88592e-74
	Effector Memory CD8-1	CRTH2	-19.4206	-2.59558	5.16423e-84	6.2939e-84
	Effector Memory CD8-1	Ki67	-20.4309	-1.62552	8.88506e-93	1.1178e-92
	Effector Memory CD8-1	CCR4	-21.2103	-1.24674	7.67163e-100	9.97312e-100
	Effector Memory CD8-1	CD69	-23.2791	-0.948897	7.21721e-120	1.04249e-119
	Effector Memory CD8-1	CD11c	-24.2853	-1.09559	2.80377e-130	4.20565e-130
	Effector Memory CD8-1	CTLA4	-25.3792	-0.808762	4.28426e-142	6.68345e-142
	Effector Memory CD8-1	CD16	-26.1046	-0.684577	3.23303e-150	5.25368e-150
	Effector Memory CD8-1	CD4	-27.9202	-0.878617	1.51655e-171	2.57155e-171
	Effector Memory CD8-1	PD-1	-30.6077	-1.48812	9.66651e-206	1.71361e-205
	Effector Memory CD8-1	CD57	-32.0237	-1.29337	5.10087e-225	9.47304e-225
	Effector Memory CD8-1	HLADR	-33.2622	-1.18937	1.35787e-242	2.64785e-242
	Effector Memory CD8-1	CD19	-33.6035	-1.04498	1.49102e-247	3.06051e-247
	Effector Memory CD8-1	CD1c	-33.6619	-1.41682	2.08724e-248	4.52234e-248
	Effector Memory CD8-1	ICOS	-33.8677	-1.2813	1.99526e-251	4.57737e-251
	Effector Memory CD8-1	CD25	-40.3592	-1.94179	0	0
	Effector Memory CD8-1	41BB	-46.3773	-1.60216	0	0
	Effector Memory CD8-1	CD127	-47.2228	-2.34796	0	0
	Effector Memory CD8-1	TIGIT	-54.5946	-1.50757	0	0
	Effector Memory CD8-1	CD45RA	-56.6634	-1.72777	0	0
	Effector Memory CD8-1	CD38	-58.5783	-1.85791	0	0
	Effector Memory CD8-1	CXCR3	-61.387	-1.92483	0	0
	Effector Memory CD8-1	KLRG1	-64.3975	-1.41093	0	0
	Effector Memory CD8-1	CD27	-65.2243	-3.14408	0	0
	Effector Memory CD8-1	CCR7	-67.8699	-2.2505	0	0
	Effector Memory CD8-1	FoxP3	-91.4926	-1.62091	0	0
	Effector Memory CD8-1	CD45	-124.48	-1.3311	0	0
	Effector Memory CD8-1	CD3	-128.277	-1.89139	0	0
	Effector Memory CD8-1	CD123	-129.139	-2.30803	0	0
	Effector Memory CD8-1	CD8	-137.768	-1.96034	0	0
	Effector Memory CD8-2	GranzymeB	83.3371	1.23536	0	0
	Effector Memory CD8-2	Perforin	59.031	0.757275	0	0
	Effector Memory CD8-2	CD57	52.2092	0.803567	0	0
	Effector Memory CD8-2	Tbet	50.5009	0.73705	0	0
	Effector Memory CD8-2	KLRG1	44.1108	0.68904	0	0
	Effector Memory CD8-2	CD45RA	22.6379	0.270465	1.83692e-113	4.4775e-113
	Effector Memory CD8-2	CD11c	11.7169	0.0844358	1.04408e-31	1.45426e-31
	Effector Memory CD8-2	CD11b	8.90908	0.172974	5.14599e-19	6.08163e-19
	Effector Memory CD8-2	CD16	1.18905	0.00210606	0.234419	0.247091
	Effector Memory CD8-2	CD14	1.03648	0.0205294	0.299977	0.307871
	Effector Memory CD8-2	TIGIT	-0.88402	-0.0746384	0.376685	0.376685
	Effector Memory CD8-2	CD66b	-3.04882	-0.0671603	0.00229746	0.00248891
	Effector Memory CD8-2	HLADR	-3.81283	-0.329039	0.000137382	0.000153083
	Effector Memory CD8-2	CD19	-7.68377	-0.189866	1.54477e-14	1.77194e-14
	Effector Memory CD8-2	CCR6	-9.56501	-0.431286	1.12195e-21	1.36738e-21
	Effector Memory CD8-2	CD4	-10.0376	-0.340868	1.04168e-23	1.3105e-23
	Effector Memory CD8-2	CD1c	-10.551	-0.358922	5.02569e-26	6.5334e-26
	Effector Memory CD8-2	CTLA4	-11.1821	-0.360873	4.992e-29	6.71338e-29
	Effector Memory CD8-2	CD69	-11.9076	-0.590335	1.08021e-32	1.5603e-32
	Effector Memory CD8-2	FoxP3	-12.0278	-0.144672	2.53845e-33	3.80767e-33
	Effector Memory CD8-2	ICOS	-12.9607	-0.474608	2.04432e-38	3.18914e-38
	Effector Memory CD8-2	CD3	-13.7772	-0.0462687	3.49455e-43	5.67865e-43
	Effector Memory CD8-2	CD123	-15.6709	-0.075029	2.39265e-55	4.0571e-55
	Effector Memory CD8-2	41BB	-15.7761	-0.413446	4.54185e-56	8.05147e-56
	Effector Memory CD8-2	CD8	-16.6038	-0.0359181	6.53787e-62	1.21418e-61
	Effector Memory CD8-2	CLA	-17.545	-1.24109	6.49268e-69	1.26607e-68
	Effector Memory CD8-2	CRTH2	-19.5024	-2.28074	1.0485e-84	2.15219e-84
	Effector Memory CD8-2	CD45	-19.7672	-0.12097	5.70878e-87	1.2369e-86
	Effector Memory CD8-2	CD39	-22.1091	-0.77103	2.58491e-108	5.93008e-108
	Effector Memory CD8-2	CD56	-22.7619	-1.10207	1.09453e-114	2.84578e-114
	Effector Memory CD8-2	CXCR3	-23.597	-0.593855	4.14133e-123	1.15366e-122
	Effector Memory CD8-2	CCR4	-23.9922	-1.23285	3.35612e-127	1.00684e-126
	Effector Memory CD8-2	Ki67	-25.0581	-1.75174	1.42443e-138	4.62939e-138
	Effector Memory CD8-2	CD25	-29.0039	-1.33616	5.87267e-185	2.08213e-184
	Effector Memory CD8-2	PD-1	-32.3206	-1.3082	3.59784e-229	1.40316e-228
	Effector Memory CD8-2	CD127	-47.5006	-1.8451	0	0
	Effector Memory CD8-2	CCR7	-48.2768	-1.42998	0	0
	Effector Memory CD8-2	CD38	-51.2159	-1.31684	0	0
	Effector Memory CD8-2	CD27	-95.4331	-3.82906	0	0
	CXCR3+ CD127- Effector CD8	CD27	95.5023	2.67531	0	0
	CXCR3+ CD127- Effector CD8	TIGIT	68.2132	1.41703	0	0
	CXCR3+ CD127- Effector CD8	CD45	64.7064	0.676106	0	0
	CXCR3+ CD127- Effector CD8	KLRG1	55.3031	1.1011	0	0
	CXCR3+ CD127- Effector CD8	PD-1	55.2945	1.73411	0	0
	CXCR3+ CD127- Effector CD8	CXCR3	48.7111	1.06202	0	0
	CXCR3+ CD127- Effector CD8	CD3	46.1404	0.64688	0	0
	CXCR3+ CD127- Effector CD8	HLADR	45.3651	0.978849	0	0
	CXCR3+ CD127- Effector CD8	CD8	33.1082	0.467994	2.2613e-240	9.79896e-240
	CXCR3+ CD127- Effector CD8	CD123	30.2153	0.488199	1.4894e-200	5.80868e-200
	CXCR3+ CD127- Effector CD8	CD38	29.309	0.741197	7.96618e-189	2.58901e-188
	CXCR3+ CD127- Effector CD8	GranzymeB	19.3792	0.432077	1.15608e-83	3.22052e-83
	CXCR3+ CD127- Effector CD8	FoxP3	15.479	0.227005	4.80905e-54	1.25035e-53
	CXCR3+ CD127- Effector CD8	41BB	14.5237	0.359316	8.5746e-48	2.09006e-47
	CXCR3+ CD127- Effector CD8	CD69	9.37824	0.332534	6.70858e-21	1.30817e-20
	CXCR3+ CD127- Effector CD8	CD14	8.84606	0.248869	9.06615e-19	1.5373e-18
	CXCR3+ CD127- Effector CD8	CD39	8.5688	0.161212	1.04565e-17	1.69918e-17
	CXCR3+ CD127- Effector CD8	ICOS	8.55801	0.17326	1.14835e-17	1.79142e-17
	CXCR3+ CD127- Effector CD8	CD4	7.29853	0.097381	2.90923e-13	4.05214e-13
	CXCR3+ CD127- Effector CD8	CD19	6.08832	0.132763	1.14102e-09	1.48332e-09
	CXCR3+ CD127- Effector CD8	CCR6	2.66901	-0.0538269	0.00760759	0.00957084
	CXCR3+ CD127- Effector CD8	CD57	1.63268	-0.0717399	0.102537	0.117616
	CXCR3+ CD127- Effector CD8	CD1c	0.423315	-0.0196755	0.672066	0.689752
	CXCR3+ CD127- Effector CD8	CD66b	0.078105	-0.0219885	0.937744	0.937744
	CXCR3+ CD127- Effector CD8	CTLA4	-0.677598	-0.0879925	0.498027	0.524947
	CXCR3+ CD127- Effector CD8	CD11c	-1.29706	-0.138093	0.194609	0.210827
	CXCR3+ CD127- Effector CD8	CD16	-1.44332	-0.0747084	0.14893	0.165951
	CXCR3+ CD127- Effector CD8	Ki67	-1.78653	-1.10382	0.0740128	0.0874696
	CXCR3+ CD127- Effector CD8	Tbet	-2.53528	-0.0415538	0.0112356	0.0136934
	CXCR3+ CD127- Effector CD8	CCR7	-6.18175	-0.582884	6.33944e-10	8.52546e-10
	CXCR3+ CD127- Effector CD8	CLA	-7.46826	-0.82422	8.12631e-14	1.1738e-13
	CXCR3+ CD127- Effector CD8	CD11b	-8.47593	-0.323697	2.33216e-17	3.49825e-17
	CXCR3+ CD127- Effector CD8	CRTH2	-8.91184	-1.80022	5.01927e-19	8.8978e-19
	CXCR3+ CD127- Effector CD8	CCR4	-9.06182	-0.743602	1.28296e-19	2.38264e-19
	CXCR3+ CD127- Effector CD8	CD25	-9.5455	-0.929445	1.35446e-21	2.78021e-21
	CXCR3+ CD127- Effector CD8	CD45RA	-12.99	-0.380791	1.39485e-38	3.02218e-38
	CXCR3+ CD127- Effector CD8	CD56	-13.0342	-0.864783	7.81861e-39	1.79368e-38
	CXCR3+ CD127- Effector CD8	CD127	-19.7139	-1.19539	1.63877e-86	4.9163e-86
	CXCR3+ CD127- Effector CD8	Perforin	-29.5754	-0.522546	3.09224e-192	1.09634e-191
	CXCR3+ CD127+ Effector CD8	CD3	-41.8218	-0.477988	0	0
	CXCR3+ CD127+ Effector CD8	CD4	-2.7696	-0.0235421	0.00561253	0.0064379
	CXCR3+ CD127+ Effector CD8	CD45	-12.7487	-0.101421	3.16824e-37	4.57634e-37
	CXCR3+ CD127+ Effector CD8	CD8	-16.7261	-0.185475	8.46577e-63	1.4355e-62
	CXCR3+ CD127+ Effector CD8	CCR7	14.7035	0.176063	6.12481e-49	9.5547e-49
	CXCR3+ CD127+ Effector CD8	CD127	96.2217	2.22254	0	0
	CXCR3+ CD127+ Effector CD8	CD45RA	-71.1268	-1.89467	0	0
	CXCR3+ CD127+ Effector CD8	CXCR3	88.2315	1.97564	0	0
	CXCR3+ CD127+ Effector CD8	Ki67	-21.1211	-1.59739	5.08781e-99	1.1672e-98
	CXCR3+ CD127+ Effector CD8	KLRG1	-44.8174	-0.820096	0	0
	CXCR3+ CD127+ Effector CD8	PD-1	24.7129	0.545657	7.76925e-135	2.02001e-134
	CXCR3+ CD127+ Effector CD8	TIGIT	-17.9538	-0.383483	4.48568e-72	8.33056e-72
	CXCR3+ CD127+ Effector CD8	41BB	-20.3479	-0.551836	4.84565e-92	1.04989e-91
	CXCR3+ CD127+ Effector CD8	CCR4	-2.44942	-0.35635	0.0143085	0.0155009
	CXCR3+ CD127+ Effector CD8	CCR6	26.9795	1.27303	2.57289e-160	7.16733e-160
	CXCR3+ CD127+ Effector CD8	CD11b	-18.9851	-0.575327	2.26294e-80	4.64498e-80
	CXCR3+ CD127+ Effector CD8	CD11c	-43.8294	-1.70784	0	0
	CXCR3+ CD127+ Effector CD8	CD123	-16.1122	-0.221194	2.09289e-58	3.40095e-58
	CXCR3+ CD127+ Effector CD8	CD14	-5.00236	-0.154355	5.66341e-07	6.69312e-07
	CXCR3+ CD127+ Effector CD8	CD16	-18.5252	-0.439386	1.29287e-76	2.5211e-76
	CXCR3+ CD127+ Effector CD8	CD19	-8.5984	-0.195057	8.08379e-18	1.01699e-17
	CXCR3+ CD127+ Effector CD8	CD1c	2.74446	0.128072	0.00606103	0.00675372
	CXCR3+ CD127+ Effector CD8	CD25	13.2661	0.235378	3.63873e-40	5.4581e-40
	CXCR3+ CD127+ Effector CD8	CD27	100.271	2.32411	0	0
	CXCR3+ CD127+ Effector CD8	CD38	-90.4423	-2.50764	0	0
	CXCR3+ CD127+ Effector CD8	CD39	1.37839	0.0291948	0.168082	0.177168
	CXCR3+ CD127+ Effector CD8	CD56	-16.8845	-0.609159	5.85208e-64	1.03741e-63
	CXCR3+ CD127+ Effector CD8	CD57	-94.3001	-3.11372	0	0
	CXCR3+ CD127+ Effector CD8	CD66b	-6.45784	-0.25339	1.06206e-10	1.29439e-10
	CXCR3+ CD127+ Effector CD8	CD69	0.0648043	-0.0295927	0.94833	0.94833
	CXCR3+ CD127+ Effector CD8	CLA	11.1655	0.458734	6.01416e-29	7.8184e-29
	CXCR3+ CD127+ Effector CD8	CRTH2	-0.774092	-0.990625	0.438876	0.450426
	CXCR3+ CD127+ Effector CD8	CTLA4	-21.8413	-0.639495	9.41266e-106	2.29434e-105
	CXCR3+ CD127+ Effector CD8	FoxP3	-11.7241	-0.158156	9.59474e-32	1.29033e-31
	CXCR3+ CD127+ Effector CD8	GranzymeB	-121.078	-2.0867	0	0
	CXCR3+ CD127+ Effector CD8	HLADR	-59.8922	-1.67966	0	0
	CXCR3+ CD127+ Effector CD8	ICOS	-12.5364	-0.448808	4.71904e-36	6.57295e-36
	CXCR3+ CD127+ Effector CD8	Perforin	-98.1026	-1.5685	0	0
	CXCR3+ CD127+ Effector CD8	Tbet	-95.6862	-1.85889	0	0
	Proliferating CXCR3+ Effector CD8	Ki67	105.328	5.95261	0	0
	Proliferating CXCR3+ Effector CD8	CD38	96.7286	3.8269	0	0
	Proliferating CXCR3+ Effector CD8	CD27	77.0465	3.07416	0	0
	Proliferating CXCR3+ Effector CD8	HLADR	76.4867	2.85098	0	0
	Proliferating CXCR3+ Effector CD8	PD-1	70.9635	2.88736	0	0
	Proliferating CXCR3+ Effector CD8	CD39	41.7615	2.01153	0	0
	Proliferating CXCR3+ Effector CD8	CXCR3	38.7505	1.29221	0	0
	Proliferating CXCR3+ Effector CD8	TIGIT	34.7452	1.03334	1.63965e-264	5.8133e-264
	Proliferating CXCR3+ Effector CD8	ICOS	32.2366	1.61909	5.42437e-228	1.62731e-227
	Proliferating CXCR3+ Effector CD8	CTLA4	31.1099	1.62733	1.76895e-212	4.92779e-212
	Proliferating CXCR3+ Effector CD8	Tbet	21.5158	0.578939	1.10664e-102	2.53876e-102
	Proliferating CXCR3+ Effector CD8	41BB	13.3457	0.568849	1.25548e-40	2.3316e-40
	Proliferating CXCR3+ Effector CD8	CLA	7.16838	0.526365	7.58902e-13	8.96884e-13
	Proliferating CXCR3+ Effector CD8	CCR6	1.93448	0.0720946	0.0530543	0.0559222
	Proliferating CXCR3+ Effector CD8	CD45	1.05946	0.0221511	0.289392	0.297007
	Proliferating CXCR3+ Effector CD8	CD69	0.228149	-0.0175008	0.81953	0.81953
	Proliferating CXCR3+ Effector CD8	CD14	-5.06586	-0.136949	4.06569e-07	4.4045e-07
	Proliferating CXCR3+ Effector CD8	CCR4	-5.50432	-0.637114	3.70599e-08	4.12953e-08
	Proliferating CXCR3+ Effector CD8	CD66b	-6.4553	-0.324005	1.08007e-10	1.2389e-10
	Proliferating CXCR3+ Effector CD8	CD4	-7.36189	-0.322582	1.81326e-13	2.20991e-13
	Proliferating CXCR3+ Effector CD8	CRTH2	-7.50342	-1.68981	6.2173e-14	7.82177e-14
	Proliferating CXCR3+ Effector CD8	CD19	-8.59403	-0.304058	8.39705e-18	1.09162e-17
	Proliferating CXCR3+ Effector CD8	CD1c	-9.34497	-0.478893	9.19176e-21	1.23613e-20
	Proliferating CXCR3+ Effector CD8	Perforin	-9.55355	-0.231126	1.25321e-21	1.74555e-21
	Proliferating CXCR3+ Effector CD8	CCR7	-9.93974	-0.608754	2.79556e-23	4.03804e-23
	Proliferating CXCR3+ Effector CD8	CD16	-10.0829	-0.372879	6.57258e-24	9.85888e-24
	Proliferating CXCR3+ Effector CD8	CD56	-10.7142	-0.95777	8.73126e-27	1.36208e-26
	Proliferating CXCR3+ Effector CD8	CD25	-10.9125	-0.945434	1.00505e-27	1.63321e-27
	Proliferating CXCR3+ Effector CD8	FoxP3	-11.569	-0.255796	5.91899e-31	1.00366e-30
	Proliferating CXCR3+ Effector CD8	CD11b	-12.919	-0.632235	3.51573e-38	6.23243e-38
	Proliferating CXCR3+ Effector CD8	CD11c	-18.1591	-1.12818	1.08788e-73	2.12137e-73
	Proliferating CXCR3+ Effector CD8	GranzymeB	-19.1814	-0.379047	5.2983e-82	1.08755e-81
	Proliferating CXCR3+ Effector CD8	CD3	-21.4333	-0.409464	6.5398e-102	1.41696e-101
	Proliferating CXCR3+ Effector CD8	CD123	-25.1558	-0.546727	1.2208e-139	2.9757e-139
	Proliferating CXCR3+ Effector CD8	CD8	-27.3753	-0.515622	5.39599e-165	1.40296e-164
	Proliferating CXCR3+ Effector CD8	CD127	-34.3189	-2.46306	4.10477e-258	1.33405e-257
	Proliferating CXCR3+ Effector CD8	KLRG1	-38.3814	-1.21675	0	0
	Proliferating CXCR3+ Effector CD8	CD57	-45.8754	-2.40433	0	0
	Proliferating CXCR3+ Effector CD8	CD45RA	-48.2225	-2.1667	0	0
	TEMRA CD8-1	CD38	87.3458	2.34524	0	0
	TEMRA CD8-1	TIGIT	63.8211	1.44147	0	0
	TEMRA CD8-1	KLRG1	59.632	1.24888	0	0
	TEMRA CD8-1	CD3	58.2083	0.870807	0	0
	TEMRA CD8-1	HLADR	57.1034	1.33294	0	0
	TEMRA CD8-1	PD-1	50.6049	1.66942	0	0
	TEMRA CD8-1	CD69	47.4401	2.33887	0	0
	TEMRA CD8-1	CD45RA	43.5189	1.48651	0	0
	TEMRA CD8-1	CD45	32.0156	0.360455	6.60557e-225	2.34198e-224
	TEMRA CD8-1	41BB	27.0634	0.751948	2.65555e-161	7.96664e-161
	TEMRA CD8-1	Tbet	21.8763	0.455591	4.36928e-106	1.21716e-105
	TEMRA CD8-1	CTLA4	20.4031	0.553885	1.56824e-92	4.07744e-92
	TEMRA CD8-1	GranzymeB	17.3598	0.45861	1.66406e-67	4.05615e-67
	TEMRA CD8-1	CD19	16.1795	0.411006	7.03892e-59	1.61481e-58
	TEMRA CD8-1	CD8	12.5207	0.20803	5.75014e-36	1.24586e-35
	TEMRA CD8-1	CD123	11.7074	0.221324	1.1683e-31	2.27818e-31
	TEMRA CD8-1	CD14	10.5337	0.278986	6.04055e-26	1.12182e-25
	TEMRA CD8-1	CD4	9.10392	0.231869	8.71281e-20	1.54454e-19
	TEMRA CD8-1	CD56	8.53216	0.221938	1.43644e-17	2.33421e-17
	TEMRA CD8-1	CD16	8.02109	0.237766	1.04812e-15	1.63506e-15
	TEMRA CD8-1	CD11c	6.46966	0.106107	9.8221e-11	1.47331e-10
	TEMRA CD8-1	CD1c	6.28564	0.14199	3.26509e-10	4.71624e-10
	TEMRA CD8-1	CCR7	4.40161	-0.353537	1.0745e-05	1.44501e-05
	TEMRA CD8-1	Ki67	2.80346	-0.782824	0.00505574	0.00616168
	TEMRA CD8-1	Perforin	2.45596	0.0500982	0.0140509	0.0166056
	TEMRA CD8-1	CD25	1.86501	-0.583949	0.0621797	0.069286
	TEMRA CD8-1	CD57	1.54634	-0.105971	0.122023	0.132192
	TEMRA CD8-1	CD11b	1.05019	0.0357606	0.293631	0.309503
	TEMRA CD8-1	CD66b	-0.405424	-0.0638914	0.685166	0.685166
	TEMRA CD8-1	CD39	-0.797702	-0.25688	0.425043	0.436229
	TEMRA CD8-1	CCR6	-2.2884	-0.335317	0.0221141	0.0253661
	TEMRA CD8-1	CRTH2	-3.61052	-1.5629	0.000305586	0.000384447
	TEMRA CD8-1	FoxP3	-3.70882	-0.0654899	0.000208229	0.000270698
	TEMRA CD8-1	ICOS	-4.70307	-0.268967	2.56281e-06	3.56963e-06
	TEMRA CD8-1	CCR4	-8.63349	-0.77966	5.95064e-18	1.00902e-17
	TEMRA CD8-1	CLA	-11.7477	-1.33081	7.25954e-32	1.49012e-31
	TEMRA CD8-1	CXCR3	-27.5098	-0.94367	1.34135e-166	4.3594e-166
	TEMRA CD8-1	CD127	-43.2762	-2.5119	0	0
	TEMRA CD8-1	CD27	-56.71	-3.20639	0	0
	TEMRA CD8-2	CD56	135.867	4.9143	0	0
	TEMRA CD8-2	Perforin	66.6021	1.27749	0	0
	TEMRA CD8-2	CD45RA	57.7138	1.45207	0	0
	TEMRA CD8-2	Tbet	50.5711	1.04199	0	0
	TEMRA CD8-2	CD57	47.8665	1.30635	0	0
	TEMRA CD8-2	KLRG1	43.3001	0.969829	0	0
	TEMRA CD8-2	GranzymeB	41.4748	0.938498	0	0
	TEMRA CD8-2	FoxP3	29.8753	0.515692	4.12379e-196	1.60828e-195
	TEMRA CD8-2	CD11b	28.9073	0.924411	9.67595e-184	3.43056e-183
	TEMRA CD8-2	CD11c	25.9817	0.835062	7.97975e-149	2.59342e-148
	TEMRA CD8-2	CD16	22.4427	0.634236	1.50927e-111	4.20439e-111
	TEMRA CD8-2	CD123	19.1334	0.362348	1.32978e-81	3.24134e-81
	TEMRA CD8-2	CD8	19.0298	0.319147	9.66368e-81	2.21696e-80
	TEMRA CD8-2	TIGIT	12.8581	0.242141	7.74389e-38	1.37278e-37
	TEMRA CD8-2	CD66b	8.10514	0.324161	5.26842e-16	8.93341e-16
	TEMRA CD8-2	CD14	7.1848	0.209386	6.73038e-13	1.09369e-12
	TEMRA CD8-2	CD19	6.90815	0.196949	4.91017e-12	7.65986e-12
	TEMRA CD8-2	CD3	5.27002	0.123569	1.36413e-07	1.83451e-07
	TEMRA CD8-2	CTLA4	5.21586	0.00848517	1.82968e-07	2.37858e-07
	TEMRA CD8-2	CD1c	5.14636	0.19951	2.65587e-07	3.34126e-07
	TEMRA CD8-2	CCR4	4.10872	-0.511201	3.97861e-05	4.84893e-05
	TEMRA CD8-2	CD4	2.82316	-0.0735202	0.00475529	0.0054546
	TEMRA CD8-2	ICOS	1.59356	-0.0804088	0.111036	0.120289
	TEMRA CD8-2	CXCR3	1.31582	-0.168576	0.188234	0.193188
	TEMRA CD8-2	CD69	0.291281	-0.311542	0.770836	0.770836
	TEMRA CD8-2	41BB	-1.50789	-0.121949	0.131584	0.138696
	TEMRA CD8-2	CCR6	-1.97288	-0.324244	0.0485095	0.0540534
	TEMRA CD8-2	CD45	-3.62794	-0.0289399	0.000285687	0.00033763
	TEMRA CD8-2	CD127	-5.8603	-0.663479	4.62044e-09	6.43562e-09
	TEMRA CD8-2	CLA	-6.28028	-0.740094	3.3796e-10	4.88165e-10
	TEMRA CD8-2	CRTH2	-6.51575	-1.71259	7.2326e-11	1.08489e-10
	TEMRA CD8-2	CD25	-13.3034	-1.1117	2.21209e-40	4.10817e-40
	TEMRA CD8-2	CD39	-13.8727	-0.819439	9.26907e-44	1.80747e-43
	TEMRA CD8-2	Ki67	-14.0913	-1.56481	4.29602e-45	8.81816e-45
	TEMRA CD8-2	HLADR	-15.8412	-0.742934	1.61651e-56	3.50244e-56
	TEMRA CD8-2	CCR7	-19.8879	-1.02769	5.17787e-88	1.34625e-87
	TEMRA CD8-2	CD38	-23.343	-0.86983	1.62484e-120	4.87451e-120
	TEMRA CD8-2	PD-1	-33.866	-2.01238	2.11293e-251	9.15602e-251
	TEMRA CD8-2	CD27	-55.9426	-3.25305	0	0
	TEMRA CD8-3	CD57	153.048	3.26517	0	0
	TEMRA CD8-3	Perforin	103.319	1.43307	0	0
	TEMRA CD8-3	Tbet	91.9314	1.38118	0	0
	TEMRA CD8-3	GranzymeB	84.8697	1.36253	0	0
	TEMRA CD8-3	CD11c	84.2781	1.91738	0	0
	TEMRA CD8-3	CD3	82.5222	0.906544	0	0
	TEMRA CD8-3	CD8	80.5177	0.848531	0	0
	TEMRA CD8-3	CD123	74.8139	0.907701	0	0
	TEMRA CD8-3	CD38	74.4455	1.36049	0	0
	TEMRA CD8-3	KLRG1	71.0137	1.15732	0	0
	TEMRA CD8-3	CD45	68.4104	0.582538	0	0
	TEMRA CD8-3	FoxP3	54.7925	0.675567	0	0
	TEMRA CD8-3	CD45RA	45.5882	0.938027	0	0
	TEMRA CD8-3	CD16	36.6573	0.70532	3.50564e-294	8.04235e-294
	TEMRA CD8-3	CD11b	27.0938	0.663019	1.16568e-161	2.52564e-161
	TEMRA CD8-3	41BB	22.7209	0.430405	2.78222e-114	5.71086e-114
	TEMRA CD8-3	CD19	20.7232	0.4287	2.14069e-95	3.97556e-95
	TEMRA CD8-3	HLADR	20.3184	0.274749	8.8441e-92	1.56782e-91
	TEMRA CD8-3	CD1c	16.1778	0.386716	7.23218e-59	1.22633e-58
	TEMRA CD8-3	CD66b	16.038	0.457251	6.93896e-58	1.12758e-57
	TEMRA CD8-3	CD4	14.7433	0.134183	3.39675e-49	5.29893e-49
	TEMRA CD8-3	ICOS	13.0827	0.163663	4.1365e-39	6.20475e-39
	TEMRA CD8-3	CD14	9.87234	0.23925	5.48681e-23	6.68704e-23
	TEMRA CD8-3	CTLA4	7.18371	0.0559078	6.78446e-13	7.78217e-13
	TEMRA CD8-3	CD69	1.9778	-0.28067	0.0479513	0.0492132
	TEMRA CD8-3	TIGIT	1.52567	-0.0543923	0.127092	0.127092
	TEMRA CD8-3	CCR6	-3.85348	-0.347666	0.000116451	0.000122745
	TEMRA CD8-3	CCR7	-4.81662	-0.597731	1.46014e-06	1.58181e-06
	TEMRA CD8-3	CD25	-6.60605	-0.850114	3.94702e-11	4.39811e-11
	TEMRA CD8-3	CD56	-8.72627	-0.834125	2.63201e-18	3.11056e-18
	TEMRA CD8-3	Ki67	-9.91273	-1.3793	3.66494e-23	4.61073e-23
	TEMRA CD8-3	CD39	-10.2687	-0.50037	9.75003e-25	1.2675e-24
	TEMRA CD8-3	CRTH2	-10.656	-1.89698	1.63507e-26	2.19889e-26
	TEMRA CD8-3	CLA	-11.4252	-1.15963	3.12966e-30	4.35917e-30
	TEMRA CD8-3	CCR4	-11.5303	-0.978059	9.28385e-31	1.341e-30
	TEMRA CD8-3	PD-1	-21.9928	-1.1069	3.37221e-107	6.57582e-107
	TEMRA CD8-3	CXCR3	-47.7679	-1.32687	0	0
	TEMRA CD8-3	CD127	-48.2646	-2.26503	0	0
	TEMRA CD8-3	CD27	-86.1477	-3.79498	0	0
	Skin-homing CD8	CCR4	118.439	4.3942	0	0
	Skin-homing CD8	CD25	115.955	4.05726	0	0
	Skin-homing CD8	CD127	113.732	3.43482	0	0
	Skin-homing CD8	CRTH2	99.4119	5.56124	0	0
	Skin-homing CD8	CLA	74.2742	3.49405	0	0
	Skin-homing CD8	CCR7	65.1597	1.57937	0	0
	Skin-homing CD8	CD27	65.0391	2.13849	0	0
	Skin-homing CD8	CD8	33.501	0.508361	4.66487e-246	1.07018e-245
	Skin-homing CD8	CD123	30.9225	0.534793	5.94696e-210	1.22069e-209
	Skin-homing CD8	CD45	24.3887	0.289816	2.25604e-131	3.88837e-131
	Skin-homing CD8	ICOS	24.388	0.933365	2.29314e-131	3.88837e-131
	Skin-homing CD8	FoxP3	23.8803	0.4309	4.91306e-126	7.98373e-126
	Skin-homing CD8	CD1c	18.3985	0.627647	1.35102e-75	1.95147e-75
	Skin-homing CD8	CD4	14.9161	1.11062	2.58845e-50	3.60535e-50
	Skin-homing CD8	CD39	8.41842	0.549674	3.81612e-17	4.6509e-17
	Skin-homing CD8	CD66b	5.5005	0.158703	3.78713e-08	4.34406e-08
	Skin-homing CD8	CD19	4.06372	0.0692369	4.82968e-05	5.38164e-05
	Skin-homing CD8	41BB	0.0218641	-0.0856039	0.982556	0.982556
	Skin-homing CD8	CD3	-0.60561	0.0299448	0.544774	0.55911
	Skin-homing CD8	CCR6	-0.98339	-0.0291866	0.325416	0.343006
	Skin-homing CD8	CD69	-2.63693	-0.382549	0.00836603	0.00906319
	Skin-homing CD8	CTLA4	-8.41256	-0.233787	4.01152e-17	4.74089e-17
	Skin-homing CD8	CD16	-8.9655	-0.333909	3.08877e-19	3.88587e-19
	Skin-homing CD8	CD11b	-13.1469	-0.421099	1.77217e-39	2.30382e-39
	Skin-homing CD8	CD14	-13.62	-0.469885	3.04391e-42	4.09353e-42
	Skin-homing CD8	CD56	-19.062	-1.26472	5.22541e-81	7.83811e-81
	Skin-homing CD8	PD-1	-23.7035	-1.31956	3.32088e-124	5.18058e-124
	Skin-homing CD8	Ki67	-25.2466	-1.71368	1.23424e-140	2.29216e-140
	Skin-homing CD8	TIGIT	-25.3955	-0.745499	2.82593e-142	5.51057e-142
	Skin-homing CD8	CD11c	-32.1474	-1.81904	9.59527e-227	2.07898e-226
	Skin-homing CD8	CD45RA	-46.7785	-1.72417	0	0
	Skin-homing CD8	CXCR3	-51.32	-1.82144	0	0
	Skin-homing CD8	HLADR	-57.2464	-2.07652	0	0
	Skin-homing CD8	CD38	-65.2357	-2.424	0	0
	Skin-homing CD8	CD57	-66.7585	-3.20128	0	0
	Skin-homing CD8	Perforin	-84.7186	-1.89405	0	0
	Skin-homing CD8	KLRG1	-86.0766	-2.5954	0	0
	Skin-homing CD8	GranzymeB	-114.169	-2.97485	0	0
	Skin-homing CD8	Tbet	-114.934	-4.34316	0	0
	Proliferating CD8	Ki67	100.492	6.05214	0	0
	Proliferating CD8	HLADR	76.8335	3.10749	0	0
	Proliferating CD8	CD38	73.2836	2.97647	0	0
	Proliferating CD8	Tbet	44.405	1.22302	0	0
	Proliferating CD8	CD39	15.2394	0.797716	1.93766e-52	6.86989e-52
	Proliferating CD8	Perforin	9.82311	0.242685	8.95363e-23	2.32794e-22
	Proliferating CD8	41BB	5.56783	0.28711	2.57932e-08	4.68217e-08
	Proliferating CD8	PD-1	5.21785	-0.0607503	1.81008e-07	2.94137e-07
	Proliferating CD8	GranzymeB	4.81808	0.231206	1.44944e-06	2.26112e-06
	Proliferating CD8	CD14	3.6975	0.237573	0.000217731	0.000314501
	Proliferating CD8	CTLA4	3.30428	0.202996	0.000952222	0.00132631
	Proliferating CD8	KLRG1	2.99471	0.0941038	0.00274707	0.00369434
	Proliferating CD8	ICOS	1.46713	0.121942	0.142342	0.158609
	Proliferating CD8	CD11c	0.49194	-0.028431	0.622762	0.64938
	Proliferating CD8	CD57	0.253944	-0.048305	0.799539	0.799539
	Proliferating CD8	CLA	-0.477889	-0.160055	0.632729	0.64938
	Proliferating CD8	CD56	-0.649385	-0.100298	0.51609	0.559097
	Proliferating CD8	CXCR3	-1.65598	-0.179924	0.0977256	0.112097
	Proliferating CD8	CD66b	-2.44491	-0.109611	0.0144888	0.0171231
	Proliferating CD8	CD11b	-2.50763	-0.0827367	0.0121544	0.0148132
	Proliferating CD8	CCR6	-2.73868	-0.179469	0.00616857	0.00776045
	Proliferating CD8	CD69	-2.91729	-0.253134	0.00353088	0.00459014
	Proliferating CD8	CD4	-4.00464	-0.221506	6.21131e-05	9.31696e-05
	Proliferating CD8	FoxP3	-5.52156	-0.134598	3.36e-08	5.69739e-08
	Proliferating CD8	CD16	-5.56369	-0.190801	2.64122e-08	4.68217e-08
	Proliferating CD8	CD1c	-7.17461	-0.378825	7.25146e-13	1.41404e-12
	Proliferating CD8	CD19	-7.37974	-0.273599	1.58594e-13	3.25535e-13
	Proliferating CD8	CRTH2	-8.23819	-1.96097	1.74831e-16	3.788e-16
	Proliferating CD8	TIGIT	-8.68586	-0.338946	3.75901e-18	8.6236e-18
	Proliferating CD8	CCR4	-8.9434	-0.900862	3.77366e-19	9.19829e-19
	Proliferating CD8	CD45	-11.161	-0.171881	6.32871e-29	1.763e-28
	Proliferating CD8	CD25	-11.7379	-0.991337	8.1518e-32	2.44554e-31
	Proliferating CD8	CD3	-14.693	-0.321821	7.15235e-49	2.32451e-48
	Proliferating CD8	CCR7	-15.9807	-0.984094	1.74265e-57	6.79634e-57
	Proliferating CD8	CD45RA	-19.3385	-0.887179	2.54701e-83	1.1037e-82
	Proliferating CD8	CD123	-19.6399	-0.470899	7.0484e-86	3.4361e-85
	Proliferating CD8	CD8	-21.7226	-0.4668	1.25608e-104	6.99816e-104
	Proliferating CD8	CD127	-30.7949	-2.49752	3.06998e-208	1.99549e-207
	Proliferating CD8	CD27	-36.22	-2.92236	2.95076e-287	2.3016e-286
