# Supplementary material for: High-dimensional immune profiling of peripheral blood identifies immune correlates of anti-PD-1/PD-L1 resistance in oncogenic driver mutation-positive NSCLC
Source: Front Immunol. 2026 May 29;17:1829816. doi: 10.3389/fimmu.2026.1829816 (PMC13260270; doi:10.3389/fimmu.2026.1829816)
Supplement: Supplementary file 7 [file Table6.xlsx]

## Sheet: Sheet1
	Supplementary Table 6. List of Differentially Expressed CyTOF Markers in CD4+ T Cell Subset Clusters
	group	names	scores	logfoldchanges	pvals	pvals_adj
	Naive CD4-1	CD45RA	114.944	3.26418	0	0
	Naive CD4-1	CCR7	111.754	2.7872	0	0
	Naive CD4-1	CD27	98.9347	2.5549	0	0
	Naive CD4-1	CD3	76.5655	1.11989	0	0
	Naive CD4-1	CD4	60.8846	0.660967	0	0
	Naive CD4-1	41BB	42.8123	0.966508	0	0
	Naive CD4-1	CD127	39.0422	0.797778	0	0
	Naive CD4-1	CD38	31.622	0.516873	1.84178e-219	5.52535e-219
	Naive CD4-1	CD25	29.0781	0.57718	6.80004e-186	1.65751e-185
	Naive CD4-1	CD8	25.5468	0.483161	5.96532e-144	1.22446e-143
	Naive CD4-1	CD56	25.1267	0.426064	2.54041e-139	4.9538e-139
	Naive CD4-1	CD45	23.5804	0.299853	6.12684e-123	1.0389e-122
	Naive CD4-1	CD19	17.8798	0.479863	1.69365e-71	2.6421e-71
	Naive CD4-1	CD39	14.419	0.126869	3.9324e-47	5.68014e-47
	Naive CD4-1	CD1c	14.2759	0.488387	3.09081e-46	4.30506e-46
	Naive CD4-1	ICOS	4.1313	-0.150649	3.60723e-05	4.26309e-05
	Naive CD4-1	CRTH2	3.32281	-0.488366	0.000891168	0.00102222
	Naive CD4-1	CTLA4	2.58937	-0.309218	0.00961522	0.0107141
	Naive CD4-1	CD66b	1.47402	-0.0323505	0.140476	0.144172
	Naive CD4-1	CD16	-0.0443941	-0.0475672	0.96459	0.96459
	Naive CD4-1	CD14	-1.56704	-0.118673	0.117105	0.123435
	Naive CD4-1	CD123	-1.90649	-0.252612	0.0565866	0.0613022
	Naive CD4-1	KLRG1	-4.30439	-0.633727	1.67443e-05	2.04071e-05
	Naive CD4-1	CD11b	-6.642	-0.0900957	3.09446e-11	3.89304e-11
	Naive CD4-1	CD69	-7.7367	-0.408618	1.02028e-14	1.32636e-14
	Naive CD4-1	CD11c	-8.97801	-0.902776	2.75709e-19	3.7078e-19
	Naive CD4-1	CD57	-16.7331	-1.69842	7.51761e-63	1.12764e-62
	Naive CD4-1	FoxP3	-22.0944	-0.733791	3.57966e-108	5.81695e-108
	Naive CD4-1	CCR6	-24.2954	-2.03522	2.19066e-130	3.88345e-130
	Naive CD4-1	Ki67	-24.396	-2.01968	1.88768e-131	3.50568e-131
	Naive CD4-1	CLA	-25.6605	-2.28028	3.22792e-145	6.99382e-145
	Naive CD4-1	HLADR	-26.6172	-1.72913	4.28847e-156	9.83826e-156
	Naive CD4-1	TIGIT	-30.2668	-2.37518	3.13259e-201	8.14473e-201
	Naive CD4-1	Perforin	-31.2887	-0.750866	6.64709e-215	1.85169e-214
	Naive CD4-1	CCR4	-43.6309	-2.68102	0	0
	Naive CD4-1	PD-1	-47.1388	-3.19343	0	0
	Naive CD4-1	CXCR3	-48.36	-2.92142	0	0
	Naive CD4-1	Tbet	-48.5447	-3.12735	0	0
	Naive CD4-1	GranzymeB	-59.335	-1.30238	0	0
	Naive CD4-2	CD45RA	109.657	3.87704	0	0
	Naive CD4-2	CCR7	100.973	2.92861	0	0
	Naive CD4-2	CD38	100.784	3.39044	0	0
	Naive CD4-2	CD27	93.0393	2.68479	0	0
	Naive CD4-2	CD3	83.6625	1.39837	0	0
	Naive CD4-2	CD4	57.5115	0.70831	0	0
	Naive CD4-2	41BB	52.8683	1.42196	0	0
	Naive CD4-2	CD45	33.6098	0.457217	1.20477e-247	3.61432e-247
	Naive CD4-2	CD56	25.864	0.560648	1.69357e-147	4.40328e-147
	Naive CD4-2	CD39	22.0928	0.509961	3.70578e-108	8.50149e-108
	Naive CD4-2	CD8	21.437	0.471025	6.03503e-102	1.30759e-101
	Naive CD4-2	CD19	20.4185	0.712336	1.14615e-92	2.12856e-92
	Naive CD4-2	CTLA4	15.186	0.171179	4.3777e-52	7.11376e-52
	Naive CD4-2	ICOS	14.5957	0.287828	2.99115e-48	4.32056e-48
	Naive CD4-2	CD127	11.281	0.257102	1.62827e-29	2.18974e-29
	Naive CD4-2	CD1c	11.0668	0.403942	1.81819e-28	2.36364e-28
	Naive CD4-2	CD16	6.77187	0.257758	1.27126e-11	1.5024e-11
	Naive CD4-2	KLRG1	1.29531	-0.499914	0.195212	0.217522
	Naive CD4-2	CD66b	0.31289	-0.0138127	0.754364	0.754364
	Naive CD4-2	CD14	-0.435474	-0.0359718	0.663218	0.680672
	Naive CD4-2	CRTH2	-0.581603	-0.724942	0.560834	0.591149
	Naive CD4-2	CD123	-1.09002	-0.199991	0.275705	0.29868
	Naive CD4-2	CD69	-5.28241	-0.279561	1.27498e-07	1.46248e-07
	Naive CD4-2	CD11c	-7.38983	-0.809508	1.47017e-13	1.79177e-13
	Naive CD4-2	CD11b	-9.33928	-0.525526	9.69925e-21	1.22023e-20
	Naive CD4-2	CD25	-12.8836	-0.725444	5.56941e-38	7.75739e-38
	Naive CD4-2	CD57	-14.7024	-1.71183	6.22409e-49	9.33613e-49
	Naive CD4-2	Ki67	-15.1748	-1.61055	5.1904e-52	8.09703e-52
	Naive CD4-2	FoxP3	-16.4395	-0.62453	9.97221e-61	1.69094e-60
	Naive CD4-2	CCR6	-19.6142	-2.03484	1.16973e-85	2.07362e-85
	Naive CD4-2	HLADR	-20.4506	-1.54598	5.93089e-93	1.15652e-92
	Naive CD4-2	CLA	-20.4636	-2.11997	4.54491e-93	9.32902e-93
	Naive CD4-2	Perforin	-24.9436	-0.679149	2.5071e-137	6.11105e-137
	Naive CD4-2	TIGIT	-27.1157	-2.47045	6.4248e-162	1.78976e-161
	Naive CD4-2	PD-1	-34.9659	-2.80521	7.42058e-268	2.41169e-267
	Naive CD4-2	CXCR3	-37.2131	-2.62452	4.19628e-303	1.48777e-302
	Naive CD4-2	Tbet	-39.3882	-3.0058	0	0
	Naive CD4-2	CCR4	-39.4431	-2.84825	0	0
	Naive CD4-2	GranzymeB	-48.1335	-1.22921	0	0
	Central Memory CD4	CCR7	110.601	1.89278	0	0
	Central Memory CD4	CD38	101.687	1.86536	0	0
	Central Memory CD4	CD45RA	91.0961	1.48562	0	0
	Central Memory CD4	CD27	62.3452	1.59915	0	0
	Central Memory CD4	CD3	19.4581	0.269302	2.49013e-84	3.73519e-84
	Central Memory CD4	41BB	18.4336	0.330344	7.06544e-76	1.02056e-75
	Central Memory CD4	CD39	7.04561	-0.0120489	1.84644e-12	2.00032e-12
	Central Memory CD4	CD14	-5.59643	-0.122066	2.18805e-08	2.18805e-08
	Central Memory CD4	CD123	-5.72823	-0.174574	1.01486e-08	1.04157e-08
	Central Memory CD4	CD19	-6.73579	-0.160568	1.63041e-11	1.71854e-11
	Central Memory CD4	CD11b	-7.23934	-0.22316	4.5087e-13	5.02398e-13
	Central Memory CD4	CD66b	-7.32731	-0.342867	2.34811e-13	2.69342e-13
	Central Memory CD4	CD16	-7.65062	-0.150045	2.00013e-14	2.36379e-14
	Central Memory CD4	CRTH2	-12.1312	-1.24794	7.21786e-34	8.79676e-34
	Central Memory CD4	CTLA4	-13.9292	-0.491684	4.2078e-44	5.29368e-44
	Central Memory CD4	CD11c	-14.4443	-0.749989	2.72332e-47	3.54031e-47
	Central Memory CD4	CD1c	-14.8932	-0.527722	3.64762e-50	4.90542e-50
	Central Memory CD4	CD69	-15.7665	-0.492614	5.29052e-56	7.36894e-56
	Central Memory CD4	CD25	-21.3496	-0.587211	3.93123e-101	6.13271e-101
	Central Memory CD4	ICOS	-22.2825	-0.550866	5.4649e-110	8.88047e-110
	Central Memory CD4	CD56	-23.868	-0.402663	6.58947e-126	1.11734e-125
	Central Memory CD4	Ki67	-27.4958	-1.42119	1.97316e-166	3.49788e-166
	Central Memory CD4	FoxP3	-28.4174	-0.5301	1.2336e-177	2.29098e-177
	Central Memory CD4	CD8	-29.0405	-0.5056	2.02613e-185	3.95096e-185
	Central Memory CD4	GranzymeB	-29.7733	-0.551111	8.64926e-195	1.77537e-194
	Central Memory CD4	Perforin	-32.3451	-0.513018	1.62819e-229	3.52775e-229
	Central Memory CD4	HLADR	-32.4701	-1.36613	2.81454e-231	6.45688e-231
	Central Memory CD4	CLA	-36.4093	-2.04453	3.03374e-290	7.39475e-290
	Central Memory CD4	CCR6	-37.0165	-1.82701	6.20794e-300	1.61407e-299
	Central Memory CD4	TIGIT	-42.9025	-2.07752	0	0
	Central Memory CD4	CD57	-43.7837	-2.18478	0	0
	Central Memory CD4	CD127	-47.3247	-0.806895	0	0
	Central Memory CD4	CD4	-49.2319	-0.313512	0	0
	Central Memory CD4	KLRG1	-56.0536	-1.67194	0	0
	Central Memory CD4	CCR4	-57.4327	-2.10808	0	0
	Central Memory CD4	PD-1	-68.1076	-2.79686	0	0
	Central Memory CD4	CD45	-72.5566	-0.598045	0	0
	Central Memory CD4	Tbet	-73.0995	-2.80555	0	0
	Central Memory CD4	CXCR3	-75.2645	-2.90755	0	0
	CD27+ PD-1- Effector Memory CD4	CD3	-39.278	-0.45583	0	0
	CD27+ PD-1- Effector Memory CD4	CD4	-52.1112	-0.441652	0	0
	CD27+ PD-1- Effector Memory CD4	CD45	-43.1914	-0.400508	0	0
	CD27+ PD-1- Effector Memory CD4	CD8	-33.2487	-0.68889	2.13026e-242	9.23113e-242
	CD27+ PD-1- Effector Memory CD4	CCR7	11.2581	0.178085	2.11251e-29	3.43283e-29
	CD27+ PD-1- Effector Memory CD4	CD27	29.1753	1.08434	3.99177e-187	1.29732e-186
	CD27+ PD-1- Effector Memory CD4	CD45RA	-44.0021	-1.61192	0	0
	CD27+ PD-1- Effector Memory CD4	CXCR3	-52.0254	-2.41361	0	0
	CD27+ PD-1- Effector Memory CD4	PD-1	-32.7397	-1.63112	4.25328e-235	1.65878e-234
	CD27+ PD-1- Effector Memory CD4	TIGIT	-6.44265	-0.693602	1.17405e-10	1.43087e-10
	CD27+ PD-1- Effector Memory CD4	FoxP3	-8.62115	-0.191939	6.62879e-18	8.91457e-18
	CD27+ PD-1- Effector Memory CD4	CD127	5.94684	0.0869961	2.73375e-09	3.13577e-09
	CD27+ PD-1- Effector Memory CD4	41BB	-17.5542	-0.443504	5.52097e-69	1.19621e-68
	CD27+ PD-1- Effector Memory CD4	CCR4	9.86021	-0.275003	6.19227e-23	9.28841e-23
	CD27+ PD-1- Effector Memory CD4	CCR6	0.297698	-0.150305	0.765934	0.765934
	CD27+ PD-1- Effector Memory CD4	CD11b	-6.22625	-0.229208	4.77726e-10	5.64585e-10
	CD27+ PD-1- Effector Memory CD4	CD11c	-13.3382	-0.85765	1.38698e-40	2.57581e-40
	CD27+ PD-1- Effector Memory CD4	CD123	-5.62025	-0.193473	1.90679e-08	2.12471e-08
	CD27+ PD-1- Effector Memory CD4	CD14	-8.43464	-0.247976	3.32211e-17	4.31875e-17
	CD27+ PD-1- Effector Memory CD4	CD16	-8.63713	-0.267163	5.76446e-18	8.02907e-18
	CD27+ PD-1- Effector Memory CD4	CD19	-11.8362	-0.335289	2.53803e-32	4.30362e-32
	CD27+ PD-1- Effector Memory CD4	CD1c	-7.80348	-0.262111	6.02221e-15	7.57633e-15
	CD27+ PD-1- Effector Memory CD4	CD25	27.8931	0.430689	3.23925e-171	9.02362e-171
	CD27+ PD-1- Effector Memory CD4	CD38	-65.8016	-2.14279	0	0
	CD27+ PD-1- Effector Memory CD4	CD39	-1.75347	-0.176349	0.0795217	0.0816144
	CD27+ PD-1- Effector Memory CD4	CD56	-28.0233	-0.540422	8.46374e-173	2.53912e-172
	CD27+ PD-1- Effector Memory CD4	CD57	-31.5114	-1.96947	6.05616e-218	2.14718e-217
	CD27+ PD-1- Effector Memory CD4	CD66b	-5.27048	-0.20937	1.36065e-07	1.4342e-07
	CD27+ PD-1- Effector Memory CD4	CD69	-8.95021	-0.0988446	3.54819e-19	5.12516e-19
	CD27+ PD-1- Effector Memory CD4	CLA	-10.1525	-0.890229	3.22898e-24	5.03722e-24
	CD27+ PD-1- Effector Memory CD4	CRTH2	-5.55772	-0.786638	2.7332e-08	2.96096e-08
	CD27+ PD-1- Effector Memory CD4	CTLA4	-16.9181	-0.478343	3.31184e-64	6.79798e-64
	CD27+ PD-1- Effector Memory CD4	GranzymeB	-16.3387	-0.409468	5.2329e-60	1.02042e-59
	CD27+ PD-1- Effector Memory CD4	HLADR	-27.7775	-1.36763	8.11529e-170	2.10998e-169
	CD27+ PD-1- Effector Memory CD4	ICOS	-21.4449	-0.712748	5.09852e-102	1.24276e-101
	CD27+ PD-1- Effector Memory CD4	Ki67	-18.8417	-1.25612	3.43815e-79	7.88752e-79
	CD27+ PD-1- Effector Memory CD4	KLRG1	-53.1549	-1.78708	0	0
	CD27+ PD-1- Effector Memory CD4	Perforin	-12.5613	-0.261192	3.44611e-36	6.10902e-36
	CD27+ PD-1- Effector Memory CD4	Tbet	-51.5141	-2.3662	0	0
	CD27+ PD-1+ Effector Memory CD4	TIGIT	96.6913	3.83402	0	0
	CD27+ PD-1+ Effector Memory CD4	PD-1	70.6886	2.60253	0	0
	CD27+ PD-1+ Effector Memory CD4	CCR4	46.1398	1.31604	0	0
	CD27+ PD-1+ Effector Memory CD4	CD27	43.0954	1.60464	0	0
	CD27+ PD-1+ Effector Memory CD4	CD45	40.4818	0.547507	0	0
	CD27+ PD-1+ Effector Memory CD4	CD3	32.1681	0.589068	4.93078e-227	3.20501e-226
	CD27+ PD-1+ Effector Memory CD4	ICOS	27.2761	0.952739	8.15979e-164	3.53591e-163
	CD27+ PD-1+ Effector Memory CD4	CD39	24.1177	1.31852	1.6319e-128	4.89569e-128
	CD27+ PD-1+ Effector Memory CD4	CD4	23.6358	0.34643	1.65408e-123	4.6078e-123
	CD27+ PD-1+ Effector Memory CD4	CTLA4	19.7719	0.664266	5.19395e-87	1.35043e-86
	CD27+ PD-1+ Effector Memory CD4	41BB	12.0312	0.271105	2.43477e-33	5.58565e-33
	CD27+ PD-1+ Effector Memory CD4	CD25	11.7258	0.230501	9.39765e-32	2.03616e-31
	CD27+ PD-1+ Effector Memory CD4	CCR7	11.6541	0.269291	2.18618e-31	4.48743e-31
	CD27+ PD-1+ Effector Memory CD4	CD56	7.48249	0.137047	7.2927e-14	1.2928e-13
	CD27+ PD-1+ Effector Memory CD4	CLA	7.28019	0.327576	3.33338e-13	5.41675e-13
	CD27+ PD-1+ Effector Memory CD4	CCR6	4.88349	0.0318702	1.04224e-06	1.45169e-06
	CD27+ PD-1+ Effector Memory CD4	CD8	3.20025	0.0266573	0.00137311	0.00178504
	CD27+ PD-1+ Effector Memory CD4	CRTH2	0.6515	-0.468067	0.514724	0.557618
	CD27+ PD-1+ Effector Memory CD4	CD19	0.571275	-0.0603713	0.567813	0.598506
	CD27+ PD-1+ Effector Memory CD4	CD1c	0.526137	0.0484314	0.598793	0.614551
	CD27+ PD-1+ Effector Memory CD4	CD69	-0.194889	-0.0925734	0.84548	0.84548
	CD27+ PD-1+ Effector Memory CD4	CD66b	-0.951359	-0.133421	0.341422	0.380442
	CD27+ PD-1+ Effector Memory CD4	CD14	-1.28115	-0.0823215	0.200142	0.229574
	CD27+ PD-1+ Effector Memory CD4	CD123	-1.31887	-0.136033	0.187212	0.22125
	CD27+ PD-1+ Effector Memory CD4	CD16	-1.48791	-0.0954394	0.136774	0.166693
	CD27+ PD-1+ Effector Memory CD4	CD127	-3.07917	-0.102924	0.00207579	0.00261148
	CD27+ PD-1+ Effector Memory CD4	Ki67	-3.52596	-0.664128	0.000421957	0.00056746
	CD27+ PD-1+ Effector Memory CD4	HLADR	-5.17705	-0.35423	2.25423e-07	3.25612e-07
	CD27+ PD-1+ Effector Memory CD4	CD11c	-5.52156	-0.662899	3.3601e-08	5.04016e-08
	CD27+ PD-1+ Effector Memory CD4	CD11b	-5.52887	-0.270491	3.22291e-08	5.02774e-08
	CD27+ PD-1+ Effector Memory CD4	FoxP3	-7.39954	-0.281227	1.36662e-13	2.31731e-13
	CD27+ PD-1+ Effector Memory CD4	CD38	-7.58757	-0.367895	3.25971e-14	6.05375e-14
	CD27+ PD-1+ Effector Memory CD4	CD57	-8.82301	-1.3309	1.11422e-18	2.17273e-18
	CD27+ PD-1+ Effector Memory CD4	Perforin	-18.3164	-0.510028	6.11838e-75	1.49135e-74
	CD27+ PD-1+ Effector Memory CD4	KLRG1	-24.2846	-1.30268	2.84952e-130	9.26093e-130
	CD27+ PD-1+ Effector Memory CD4	CD45RA	-26.3752	-1.48019	2.63956e-153	9.35844e-153
	CD27+ PD-1+ Effector Memory CD4	GranzymeB	-27.0629	-0.734708	2.69336e-161	1.05041e-160
	CD27+ PD-1+ Effector Memory CD4	CXCR3	-27.3463	-1.96501	1.19509e-164	5.82605e-164
	CD27+ PD-1+ Effector Memory CD4	Tbet	-27.4945	-1.95941	2.03991e-166	1.13652e-165
	CD27- Effector Memory CD4	Tbet	-2.11869	-0.544641	0.034117	0.034117
	CD27- Effector Memory CD4	HLADR	-2.76874	-0.522322	0.00562732	0.00577541
	CD27- Effector Memory CD4	CD123	-2.93148	-0.183796	0.00337347	0.00355582
	CD27- Effector Memory CD4	CD11b	-3.02008	-0.250418	0.00252705	0.00273764
	CD27- Effector Memory CD4	CD14	-4.3412	-0.242466	1.41707e-05	1.57902e-05
	CD27- Effector Memory CD4	Ki67	-5.15765	-0.746576	2.50073e-07	2.86848e-07
	CD27- Effector Memory CD4	CD16	-5.67374	-0.270542	1.39717e-08	1.6512e-08
	CD27- Effector Memory CD4	CLA	-5.96622	-0.859822	2.42817e-09	2.95933e-09
	CD27- Effector Memory CD4	CRTH2	-5.98838	-0.673473	2.11937e-09	2.66631e-09
	CD27- Effector Memory CD4	CCR4	-6.01994	-0.817931	1.74486e-09	2.26831e-09
	CD27- Effector Memory CD4	CTLA4	-6.36761	-0.235268	1.91996e-10	2.58201e-10
	CD27- Effector Memory CD4	CD66b	-7.35392	-0.618982	1.92482e-13	2.68099e-13
	CD27- Effector Memory CD4	CD11c	-7.44319	-0.789791	9.82789e-14	1.41958e-13
	CD27- Effector Memory CD4	TIGIT	-8.40423	-1.00482	4.30694e-17	6.46041e-17
	CD27- Effector Memory CD4	CD69	-8.79739	-0.38845	1.40036e-18	2.18456e-18
	CD27- Effector Memory CD4	FoxP3	-9.53932	-0.272519	1.43773e-21	2.33631e-21
	CD27- Effector Memory CD4	CCR6	-11.1346	-1.01994	8.50952e-29	1.44292e-28
	CD27- Effector Memory CD4	CD39	-11.2	-0.53977	4.07602e-29	7.22568e-29
	CD27- Effector Memory CD4	PD-1	-11.4288	-0.833189	3.00177e-30	5.57471e-30
	CD27- Effector Memory CD4	GranzymeB	-12.2257	-0.452765	2.2654e-34	4.41754e-34
	CD27- Effector Memory CD4	CD19	-12.2946	-0.60779	9.67867e-35	1.98668e-34
	CD27- Effector Memory CD4	Perforin	-12.8724	-0.39366	6.43954e-38	1.39523e-37
	CD27- Effector Memory CD4	CXCR3	-14.9701	-1.22438	1.15224e-50	2.64337e-50
	CD27- Effector Memory CD4	CD1c	-16.4131	-1.15604	1.542e-60	3.75862e-60
	CD27- Effector Memory CD4	CD57	-21.8136	-2.05429	1.7233e-105	4.48059e-105
	CD27- Effector Memory CD4	ICOS	-28.873	-1.46598	2.60938e-183	7.26899e-183
	CD27- Effector Memory CD4	KLRG1	-35.0862	-1.78432	1.09626e-269	3.28879e-269
	CD27- Effector Memory CD4	CD8	-35.6483	-1.22787	2.50665e-278	8.1466e-278
	CD27- Effector Memory CD4	CD45RA	-35.7012	-2.01104	3.78945e-279	1.34353e-278
	CD27- Effector Memory CD4	CD25	-36.275	-1.63081	4.01119e-288	1.56437e-287
	CD27- Effector Memory CD4	CD38	-38.697	-1.91659	0	0
	CD27- Effector Memory CD4	CD56	-40.9649	-1.3406	0	0
	CD27- Effector Memory CD4	41BB	-41.8926	-2.2039	0	0
	CD27- Effector Memory CD4	CD127	-47.7926	-1.63147	0	0
	CD27- Effector Memory CD4	CD27	-63.4858	-3.31406	0	0
	CD27- Effector Memory CD4	CCR7	-68.3987	-3.16437	0	0
	CD27- Effector Memory CD4	CD45	-82.5332	-1.42974	0	0
	CD27- Effector Memory CD4	CD4	-88.8451	-1.81806	0	0
	CD27- Effector Memory CD4	CD3	-93.1078	-2.39866	0	0
	Cytotoxic CD4-1	CD57	139.918	5.02918	0	0
	Cytotoxic CD4-1	Tbet	138.068	3.55146	0	0
	Cytotoxic CD4-1	GranzymeB	135.9	2.68102	0	0
	Cytotoxic CD4-1	KLRG1	135.235	3.34865	0	0
	Cytotoxic CD4-1	Perforin	85.4064	1.53164	0	0
	Cytotoxic CD4-1	PD-1	81.3778	2.17738	0	0
	Cytotoxic CD4-1	CD11c	74.5535	2.75366	0	0
	Cytotoxic CD4-1	HLADR	72.9641	1.95557	0	0
	Cytotoxic CD4-1	CD45	47.41	0.482881	0	0
	Cytotoxic CD4-1	CD8	43.3912	0.915512	0	0
	Cytotoxic CD4-1	CD11b	41.8474	1.21703	0	0
	Cytotoxic CD4-1	CD38	35.9697	0.796015	2.49257e-283	5.71824e-283
	Cytotoxic CD4-1	CD56	34.4266	0.784612	1.00742e-259	2.18275e-259
	Cytotoxic CD4-1	CD4	33.9773	0.375281	4.81649e-253	9.88648e-253
	Cytotoxic CD4-1	FoxP3	19.5018	0.362565	1.06057e-84	1.79835e-84
	Cytotoxic CD4-1	CD3	18.6989	0.303347	5.05558e-78	8.21532e-78
	Cytotoxic CD4-1	CD14	18.1117	0.543572	2.57657e-73	4.01945e-73
	Cytotoxic CD4-1	CXCR3	16.794	-0.0142633	2.7022e-63	4.0533e-63
	Cytotoxic CD4-1	CTLA4	16.4345	0.291952	1.08301e-60	1.56435e-60
	Cytotoxic CD4-1	CD16	15.946	0.459931	3.03757e-57	4.2309e-57
	Cytotoxic CD4-1	ICOS	15.1918	0.183287	4.00531e-52	5.38646e-52
	Cytotoxic CD4-1	CD123	14.9475	0.666005	1.61752e-50	2.10278e-50
	Cytotoxic CD4-1	CD69	12.2491	0.35483	1.69917e-34	2.13767e-34
	Cytotoxic CD4-1	Ki67	12.2419	-0.259506	1.85543e-34	2.26131e-34
	Cytotoxic CD4-1	TIGIT	11.7554	-0.0145382	6.62723e-32	7.83219e-32
	Cytotoxic CD4-1	CD19	8.04701	0.205526	8.48385e-16	9.19084e-16
	Cytotoxic CD4-1	CD66b	5.74726	0.226507	9.06995e-09	9.56022e-09
	Cytotoxic CD4-1	41BB	-0.48234	-0.11732	0.629564	0.629564
	Cytotoxic CD4-1	CD1c	-3.81157	-0.212349	0.000138087	0.000141721
	Cytotoxic CD4-1	CD45RA	-8.25552	-0.478586	1.51245e-16	1.6853e-16
	Cytotoxic CD4-1	CRTH2	-10.8137	-1.37637	2.96407e-27	3.39996e-27
	Cytotoxic CD4-1	CLA	-21.5293	-1.68869	8.27284e-103	1.46655e-102
	Cytotoxic CD4-1	CCR6	-21.8919	-1.57459	3.10532e-106	5.76703e-106
	Cytotoxic CD4-1	CD39	-25.6693	-1.02689	2.5735e-145	5.01832e-145
	Cytotoxic CD4-1	CCR4	-48.7464	-2.50496	0	0
	Cytotoxic CD4-1	CD25	-85.4144	-2.89774	0	0
	Cytotoxic CD4-1	CD127	-85.6903	-2.00514	0	0
	Cytotoxic CD4-1	CCR7	-95.1408	-2.82074	0	0
	Cytotoxic CD4-1	CD27	-129.06	-6.17144	0	0
	Cytotoxic CD4-2	GranzymeB	117.504	2.59353	0	0
	Cytotoxic CD4-2	Tbet	113.385	3.19216	0	0
	Cytotoxic CD4-2	Perforin	67.2469	1.31294	0	0
	Cytotoxic CD4-2	KLRG1	61.7029	1.40829	0	0
	Cytotoxic CD4-2	CD57	51.4317	1.35549	0	0
	Cytotoxic CD4-2	HLADR	31.6352	0.796459	1.21029e-219	2.95008e-219
	Cytotoxic CD4-2	PD-1	30.8743	0.519949	2.64774e-209	6.07422e-209
	Cytotoxic CD4-2	CD11b	18.8052	0.54955	6.8476e-79	1.02714e-78
	Cytotoxic CD4-2	CTLA4	10.6085	0.214595	2.7209e-26	3.53717e-26
	Cytotoxic CD4-2	CD11c	10.277	0.343424	8.94292e-25	1.12508e-24
	Cytotoxic CD4-2	Ki67	3.79224	-0.447542	0.000149295	0.00017125
	Cytotoxic CD4-2	CD14	1.70588	0.06017	0.088031	0.0927894
	Cytotoxic CD4-2	FoxP3	0.481096	0.0221837	0.630448	0.647039
	Cytotoxic CD4-2	CD123	-0.107327	0.00367645	0.914529	0.914529
	Cytotoxic CD4-2	CD16	-2.52533	-0.0602183	0.011559	0.0125222
	Cytotoxic CD4-2	CD66b	-3.55396	-0.162549	0.000379478	0.000422847
	Cytotoxic CD4-2	TIGIT	-4.14401	-0.687266	3.41286e-05	4.03338e-05
	Cytotoxic CD4-2	CD69	-9.18326	-0.324127	4.18227e-20	5.09714e-20
	Cytotoxic CD4-2	CD19	-14.2062	-0.46747	8.38538e-46	1.12769e-45
	Cytotoxic CD4-2	CRTH2	-15.3165	-1.89706	5.93062e-53	8.2605e-53
	Cytotoxic CD4-2	CXCR3	-17.0343	-1.30362	4.57553e-65	6.6091e-65
	Cytotoxic CD4-2	CD1c	-20.2207	-1.03679	6.4411e-91	1.00481e-90
	Cytotoxic CD4-2	CLA	-23.8084	-1.96044	2.73166e-125	4.43895e-125
	Cytotoxic CD4-2	ICOS	-23.9763	-0.940587	4.9134e-127	8.33142e-127
	Cytotoxic CD4-2	CD39	-25.0026	-1.10264	5.72557e-138	1.01499e-137
	Cytotoxic CD4-2	CD38	-26.5357	-1.01894	3.75793e-155	6.97902e-155
	Cytotoxic CD4-2	CCR6	-27.1592	-1.95083	1.973e-162	3.84734e-162
	Cytotoxic CD4-2	CD8	-28.2755	-0.675215	6.91958e-176	1.42034e-175
	Cytotoxic CD4-2	CD56	-30.0393	-0.639341	3.01648e-198	6.5357e-198
	Cytotoxic CD4-2	CD45RA	-33.6661	-1.4168	1.81281e-248	4.7133e-248
	Cytotoxic CD4-2	CCR4	-42.0369	-2.52547	0	0
	Cytotoxic CD4-2	41BB	-43.1036	-1.51219	0	0
	Cytotoxic CD4-2	CD45	-68.8036	-0.803582	0	0
	Cytotoxic CD4-2	CD4	-83.2655	-1.0283	0	0
	Cytotoxic CD4-2	CD25	-86.7853	-3.62968	0	0
	Cytotoxic CD4-2	CD3	-89.3017	-1.43171	0	0
	Cytotoxic CD4-2	CD127	-98.6562	-3.07554	0	0
	Cytotoxic CD4-2	CCR7	-104.337	-4.02397	0	0
	Cytotoxic CD4-2	CD27	-109.923	-5.9861	0	0
	CXCR3+ Effector CD4-1	CXCR3	68.5777	3.28093	0	0
	CXCR3+ Effector CD4-1	CD38	67.6123	3.05505	0	0
	CXCR3+ Effector CD4-1	CCR7	42.6766	1.60012	0	0
	CXCR3+ Effector CD4-1	CD27	40.8706	1.85735	0	0
	CXCR3+ Effector CD4-1	CD3	32.2499	0.747225	3.52707e-228	2.75111e-227
	CXCR3+ Effector CD4-1	41BB	17.4199	0.675424	5.83155e-68	3.79051e-67
	CXCR3+ Effector CD4-1	CD45	15.4216	0.293025	1.17208e-53	6.53016e-53
	CXCR3+ Effector CD4-1	CD45RA	14.3912	0.488883	5.87492e-47	2.29122e-46
	CXCR3+ Effector CD4-1	ICOS	14.1242	0.675367	2.69308e-45	9.54821e-45
	CXCR3+ Effector CD4-1	CTLA4	13.2495	0.712971	4.54421e-40	1.36326e-39
	CXCR3+ Effector CD4-1	CD39	10.878	0.372179	1.46744e-27	3.81534e-27
	CXCR3+ Effector CD4-1	CD4	9.01133	0.210771	2.03575e-19	4.67025e-19
	CXCR3+ Effector CD4-1	Ki67	7.75678	-0.0644057	8.71096e-15	1.78804e-14
	CXCR3+ Effector CD4-1	CD56	3.93876	0.0836476	8.19042e-05	0.000122856
	CXCR3+ Effector CD4-1	CCR6	2.77231	-0.329323	0.00556603	0.00748534
	CXCR3+ Effector CD4-1	CD19	0.92566	0.0640445	0.354623	0.395151
	CXCR3+ Effector CD4-1	CD16	-0.566004	-0.00311021	0.571391	0.571391
	CXCR3+ Effector CD4-1	CD66b	-0.590401	-0.0349599	0.554922	0.569525
	CXCR3+ Effector CD4-1	CD123	-0.692146	-0.0151899	0.488846	0.51527
	CXCR3+ Effector CD4-1	FoxP3	-0.718963	-0.0062014	0.472164	0.511511
	CXCR3+ Effector CD4-1	CD8	-1.18685	-0.0526294	0.235285	0.269886
	CXCR3+ Effector CD4-1	CD25	-1.47844	-0.240007	0.13929	0.164616
	CXCR3+ Effector CD4-1	CD14	-1.53149	-0.0727942	0.125649	0.153135
	CXCR3+ Effector CD4-1	CCR4	-2.27033	-0.270727	0.0231878	0.0291717
	CXCR3+ Effector CD4-1	CD1c	-2.54442	-0.159706	0.010946	0.0142298
	CXCR3+ Effector CD4-1	CD11b	-3.47817	-0.219343	0.000504848	0.000703182
	CXCR3+ Effector CD4-1	CRTH2	-3.6934	-1.07081	0.000221274	0.000319617
	CXCR3+ Effector CD4-1	CD11c	-5.19906	-0.716835	2.00304e-07	3.12474e-07
	CXCR3+ Effector CD4-1	CD69	-5.71894	-0.33853	1.07194e-08	1.74189e-08
	CXCR3+ Effector CD4-1	CD127	-5.84904	-0.231701	4.94411e-09	8.38349e-09
	CXCR3+ Effector CD4-1	Tbet	-6.51971	-1.13474	7.04426e-11	1.24875e-10
	CXCR3+ Effector CD4-1	TIGIT	-7.32661	-0.903633	2.3604e-13	4.3836e-13
	CXCR3+ Effector CD4-1	HLADR	-7.63564	-0.838424	2.24702e-14	4.38169e-14
	CXCR3+ Effector CD4-1	Perforin	-8.62955	-0.32117	6.15934e-18	1.33452e-17
	CXCR3+ Effector CD4-1	GranzymeB	-9.15939	-0.416095	5.21926e-20	1.27219e-19
	CXCR3+ Effector CD4-1	CLA	-10.9293	-1.43072	8.34674e-28	2.32516e-27
	CXCR3+ Effector CD4-1	CD57	-13.9706	-1.76375	2.35715e-44	7.66073e-44
	CXCR3+ Effector CD4-1	PD-1	-14.7795	-1.5691	1.9857e-49	8.60471e-49
	CXCR3+ Effector CD4-1	KLRG1	-15.191	-1.10062	4.05395e-52	1.9763e-51
	CXCR3+ Effector CD4-2	CXCR3	149.278	3.66406	0	0
	CXCR3+ Effector CD4-2	CD127	96.3098	1.52928	0	0
	CXCR3+ Effector CD4-2	CCR6	57.6688	1.52639	0	0
	CXCR3+ Effector CD4-2	CD25	34.1691	0.518881	6.95182e-256	4.51868e-255
	CXCR3+ Effector CD4-2	CD27	32.7086	1.0798	1.17745e-234	6.5601e-234
	CXCR3+ Effector CD4-2	CLA	18.1412	0.518307	1.50648e-73	3.91684e-73
	CXCR3+ Effector CD4-2	CD4	17.7344	0.168157	2.277e-70	5.22371e-70
	CXCR3+ Effector CD4-2	CD1c	16.8601	0.529666	8.83911e-64	1.81434e-63
	CXCR3+ Effector CD4-2	CD45	16.1544	0.15628	1.05684e-58	1.9627e-58
	CXCR3+ Effector CD4-2	CD69	13.0967	0.323524	3.43762e-39	5.829e-39
	CXCR3+ Effector CD4-2	Ki67	11.2604	-0.342935	2.05754e-29	3.20976e-29
	CXCR3+ Effector CD4-2	Tbet	10.479	-0.540776	1.07847e-25	1.55779e-25
	CXCR3+ Effector CD4-2	FoxP3	9.72907	0.147845	2.26658e-22	3.15702e-22
	CXCR3+ Effector CD4-2	KLRG1	9.53717	0.253989	1.46782e-21	1.97396e-21
	CXCR3+ Effector CD4-2	CD66b	6.78026	0.340816	1.19961e-11	1.50919e-11
	CXCR3+ Effector CD4-2	CD8	6.25718	0.098111	3.92011e-10	4.77763e-10
	CXCR3+ Effector CD4-2	CD14	4.28776	0.120485	1.80482e-05	2.07024e-05
	CXCR3+ Effector CD4-2	CRTH2	3.68094	-0.329039	0.000232374	0.000258931
	CXCR3+ Effector CD4-2	CD56	3.07153	0.0233568	0.00212965	0.00230713
	CXCR3+ Effector CD4-2	CD16	1.91913	0.0583443	0.0549674	0.0579386
	CXCR3+ Effector CD4-2	CD19	-0.172483	0.0121187	0.863058	0.863058
	CXCR3+ Effector CD4-2	CD123	-1.84842	-0.0476325	0.0645418	0.0662402
	CXCR3+ Effector CD4-2	CD39	-5.65673	-0.283382	1.5428e-08	1.82331e-08
	CXCR3+ Effector CD4-2	CD11b	-7.96252	-0.287261	1.68577e-15	2.1915e-15
	CXCR3+ Effector CD4-2	CD11c	-10.6685	-0.694133	1.42915e-26	2.14373e-26
	CXCR3+ Effector CD4-2	Perforin	-13.0331	-0.249176	7.92693e-39	1.28813e-38
	CXCR3+ Effector CD4-2	41BB	-15.9919	-0.377774	1.45595e-57	2.58101e-57
	CXCR3+ Effector CD4-2	CCR4	-16.524	-0.938943	2.46498e-61	4.80672e-61
	CXCR3+ Effector CD4-2	ICOS	-16.9109	-0.556259	3.73861e-64	8.10033e-64
	CXCR3+ Effector CD4-2	CD3	-18.0777	-0.151422	4.77622e-73	1.1642e-72
	CXCR3+ Effector CD4-2	TIGIT	-21.054	-1.24873	2.10357e-98	5.85993e-98
	CXCR3+ Effector CD4-2	GranzymeB	-22.0518	-0.471748	9.18491e-108	2.75547e-107
	CXCR3+ Effector CD4-2	HLADR	-23.9494	-1.13346	9.36726e-127	3.04436e-126
	CXCR3+ Effector CD4-2	PD-1	-24.2938	-1.23156	2.28038e-130	8.085e-130
	CXCR3+ Effector CD4-2	CD57	-25.1454	-1.6479	1.58744e-139	6.19102e-139
	CXCR3+ Effector CD4-2	CTLA4	-27.1356	-0.769118	3.74307e-162	1.622e-161
	CXCR3+ Effector CD4-2	CCR7	-29.0306	-0.664107	2.70171e-185	1.31709e-184
	CXCR3+ Effector CD4-2	CD45RA	-45.4063	-1.51871	0	0
	CXCR3+ Effector CD4-2	CD38	-66.5448	-1.88168	0	0
	CXCR3+ Effector CD4-3	CXCR3	67.8887	2.3252	0	0
	CXCR3+ Effector CD4-3	CD127	43.1732	1.06265	0	0
	CXCR3+ Effector CD4-3	Tbet	33.2301	0.509733	3.96083e-242	2.57454e-241
	CXCR3+ Effector CD4-3	CCR6	29.7702	1.32493	9.49991e-195	4.63121e-194
	CXCR3+ Effector CD4-3	KLRG1	28.0784	0.929897	1.7965e-173	7.78483e-173
	CXCR3+ Effector CD4-3	HLADR	26.5308	1.26762	4.28096e-155	1.66957e-154
	CXCR3+ Effector CD4-3	CD45	22.2333	0.318518	1.63619e-109	5.80104e-109
	CXCR3+ Effector CD4-3	CD4	18.7163	0.287144	3.64572e-78	1.09372e-77
	CXCR3+ Effector CD4-3	CLA	14.2486	0.723991	4.57611e-46	1.18979e-45
	CXCR3+ Effector CD4-3	CD8	12.391	0.320931	2.92411e-35	6.70825e-35
	CXCR3+ Effector CD4-3	Ki67	10.7067	-0.12084	9.47185e-27	1.84701e-26
	CXCR3+ Effector CD4-3	FoxP3	10.4335	0.257306	1.74255e-25	3.23616e-25
	CXCR3+ Effector CD4-3	CD69	8.57166	0.371297	1.02003e-17	1.53004e-17
	CXCR3+ Effector CD4-3	CD56	8.25627	0.187768	1.50295e-16	2.09339e-16
	CXCR3+ Effector CD4-3	PD-1	7.87733	0.233317	3.34439e-15	4.49763e-15
	CXCR3+ Effector CD4-3	CD1c	6.26954	0.252067	3.62107e-10	4.7074e-10
	CXCR3+ Effector CD4-3	CRTH2	3.27842	-0.241281	0.00104392	0.00131332
	CXCR3+ Effector CD4-3	CD66b	3.11352	0.226811	0.00184872	0.00218485
	CXCR3+ Effector CD4-3	CD16	2.63574	0.0897088	0.00839535	0.00962996
	CXCR3+ Effector CD4-3	CD14	2.1083	0.0822067	0.0350048	0.0390053
	CXCR3+ Effector CD4-3	CD19	1.16307	0.0625191	0.244802	0.258034
	CXCR3+ Effector CD4-3	CD123	0.841894	0.0265178	0.399847	0.41037
	CXCR3+ Effector CD4-3	CD57	-0.0313757	-0.594528	0.97497	0.97497
	CXCR3+ Effector CD4-3	CD11b	-1.75769	-0.101143	0.0787996	0.0853663
	CXCR3+ Effector CD4-3	CD11c	-3.1474	-0.456656	0.0016473	0.00200765
	CXCR3+ Effector CD4-3	CD25	-8.53945	-0.319893	1.34859e-17	1.94797e-17
	CXCR3+ Effector CD4-3	ICOS	-8.59357	-0.434121	8.43049e-18	1.31516e-17
	CXCR3+ Effector CD4-3	CTLA4	-8.6225	-0.333948	6.5508e-18	1.06451e-17
	CXCR3+ Effector CD4-3	CCR4	-9.20713	-0.831694	3.34953e-20	5.67964e-20
	CXCR3+ Effector CD4-3	Perforin	-9.68705	-0.289167	3.42269e-22	6.06749e-22
	CXCR3+ Effector CD4-3	GranzymeB	-11.115	-0.384853	1.06084e-28	2.17752e-28
	CXCR3+ Effector CD4-3	TIGIT	-12.1592	-1.04294	5.12337e-34	1.11006e-33
	CXCR3+ Effector CD4-3	CD39	-13.3535	-0.322115	1.1294e-40	2.75292e-40
	CXCR3+ Effector CD4-3	41BB	-15.0844	-0.60979	2.04977e-51	5.71008e-51
	CXCR3+ Effector CD4-3	CD3	-21.0457	-0.292114	2.50151e-98	8.12992e-98
	CXCR3+ Effector CD4-3	CD45RA	-31.3656	-1.61808	5.96048e-216	3.32084e-215
	CXCR3+ Effector CD4-3	CD38	-39.4482	-1.72697	0	0
	CXCR3+ Effector CD4-3	CCR7	-58.6071	-2.21503	0	0
	CXCR3+ Effector CD4-3	CD27	-85.9724	-5.06576	0	0
	CXCR3+ Effector CD4-4	CXCR3	79.2453	3.38691	0	0
	CXCR3+ Effector CD4-4	TIGIT	78.1	3.41625	0	0
	CXCR3+ Effector CD4-4	PD-1	74.8993	3.09318	0	0
	CXCR3+ Effector CD4-4	CD45	30.8696	0.4828	3.05537e-209	2.97899e-208
	CXCR3+ Effector CD4-4	CD27	21.1409	1.14404	3.34959e-99	2.17723e-98
	CXCR3+ Effector CD4-4	CD3	16.6245	0.373587	4.62976e-62	2.25701e-61
	CXCR3+ Effector CD4-4	Ki67	14.4893	0.197863	1.41498e-47	6.13157e-47
	CXCR3+ Effector CD4-4	ICOS	14.3604	0.575484	9.16561e-47	3.57459e-46
	CXCR3+ Effector CD4-4	CCR6	10.0956	0.108682	5.77675e-24	1.73302e-23
	CXCR3+ Effector CD4-4	CD4	8.12093	0.170374	4.62616e-16	1.12763e-15
	CXCR3+ Effector CD4-4	HLADR	7.67355	0.314065	1.67303e-14	3.83814e-14
	CXCR3+ Effector CD4-4	Tbet	6.7228	-0.364902	1.78265e-11	3.86241e-11
	CXCR3+ Effector CD4-4	CD39	5.79644	0.443031	6.77378e-09	1.32089e-08
	CXCR3+ Effector CD4-4	CCR4	5.17041	-0.268908	2.33582e-07	4.33796e-07
	CXCR3+ Effector CD4-4	FoxP3	3.32465	0.113814	0.00088529	0.00138105
	CXCR3+ Effector CD4-4	41BB	3.21668	0.0949812	0.00129682	0.00194522
	CXCR3+ Effector CD4-4	CTLA4	2.76926	0.0477221	0.00561831	0.00811534
	CXCR3+ Effector CD4-4	CD16	2.06661	0.104998	0.0387706	0.0504018
	CXCR3+ Effector CD4-4	CD123	1.53736	-0.012471	0.124205	0.151375
	CXCR3+ Effector CD4-4	CD8	1.36824	0.0170017	0.171236	0.202369
	CXCR3+ Effector CD4-4	CD56	0.38029	-0.0367174	0.70373	0.747195
	CXCR3+ Effector CD4-4	CD57	0.12551	-0.541355	0.900119	0.923807
	CXCR3+ Effector CD4-4	CD66b	-0.0113936	0.0477304	0.990909	0.990909
	CXCR3+ Effector CD4-4	CD69	-0.373364	-0.0117651	0.708878	0.747195
	CXCR3+ Effector CD4-4	CLA	-0.484861	-0.253801	0.627775	0.699521
	CXCR3+ Effector CD4-4	CD14	-0.983954	-0.0983033	0.325138	0.372953
	CXCR3+ Effector CD4-4	CD19	-1.5826	-0.0918639	0.113513	0.142807
	CXCR3+ Effector CD4-4	CD11c	-2.07653	-0.349799	0.0378451	0.0504018
	CXCR3+ Effector CD4-4	CD1c	-2.26083	-0.144282	0.0237699	0.0331081
	CXCR3+ Effector CD4-4	KLRG1	-3.60293	-0.162155	0.000314646	0.000511299
	CXCR3+ Effector CD4-4	CRTH2	-3.73697	-0.967116	0.000186252	0.000315818
	CXCR3+ Effector CD4-4	GranzymeB	-4.5272	-0.216368	5.97703e-06	1.05957e-05
	CXCR3+ Effector CD4-4	CD11b	-6.25152	-0.420712	4.06471e-10	8.34334e-10
	CXCR3+ Effector CD4-4	CD38	-8.94946	-0.379107	3.57239e-19	9.28823e-19
	CXCR3+ Effector CD4-4	CD127	-9.96176	-0.321861	2.24057e-23	6.24159e-23
	CXCR3+ Effector CD4-4	Perforin	-10.73	-0.347816	7.35642e-27	2.39084e-26
	CXCR3+ Effector CD4-4	CCR7	-13.8104	-0.579605	2.20465e-43	7.8165e-43
	CXCR3+ Effector CD4-4	CD25	-17.5644	-0.817129	4.61479e-69	2.5711e-68
	CXCR3+ Effector CD4-4	CD45RA	-27.5046	-1.62086	1.54508e-166	1.20516e-165
	Skin-homing CD4-1	CCR4	139.76	3.80204	0	0
	Skin-homing CD4-1	CD25	95.8991	2.00481	0	0
	Skin-homing CD4-1	CD127	81.0678	1.45891	0	0
	Skin-homing CD4-1	CD45	63.5148	0.629132	0	0
	Skin-homing CD4-1	CD4	58.37	0.572314	0	0
	Skin-homing CD4-1	CD27	54.6962	1.58744	0	0
	Skin-homing CD4-1	CLA	53.6274	1.90362	0	0
	Skin-homing CD4-1	CD3	32.7375	0.463772	4.5733e-235	1.48632e-234
	Skin-homing CD4-1	CCR7	30.4046	0.593435	4.76962e-203	1.43089e-202
	Skin-homing CD4-1	ICOS	30.3085	0.739204	8.86485e-202	2.46949e-201
	Skin-homing CD4-1	CCR6	23.5909	1.18528	4.7788e-123	1.16483e-122
	Skin-homing CD4-1	FoxP3	22.8591	0.488577	1.18787e-115	2.57372e-115
	Skin-homing CD4-1	CD56	20.9633	0.315243	1.41862e-97	2.76631e-97
	Skin-homing CD4-1	CD8	20.2732	0.342905	2.2196e-91	4.12212e-91
	Skin-homing CD4-1	CRTH2	19.0985	1.34668	2.60073e-81	4.61038e-81
	Skin-homing CD4-1	CD1c	17.3594	0.555114	1.6739e-67	2.83835e-67
	Skin-homing CD4-1	CD69	17.0098	0.448841	6.94766e-65	1.12899e-64
	Skin-homing CD4-1	41BB	11.3842	0.176099	5.01516e-30	6.98541e-30
	Skin-homing CD4-1	CD66b	5.33835	0.225997	9.37963e-08	1.18002e-07
	Skin-homing CD4-1	CD39	4.37894	0.0209728	1.19261e-05	1.40944e-05
	Skin-homing CD4-1	CD19	4.13075	0.0837639	3.61578e-05	4.14751e-05
	Skin-homing CD4-1	Perforin	2.85472	-0.00662526	0.00430744	0.00479972
	Skin-homing CD4-1	TIGIT	2.60077	-0.224904	0.0093015	0.00980428
	Skin-homing CD4-1	CD123	2.19803	0.0282131	0.0279469	0.0286823
	Skin-homing CD4-1	CD16	1.95531	-0.000697538	0.0505463	0.0505463
	Skin-homing CD4-1	CD14	-2.8429	-0.141844	0.00447046	0.004843
	Skin-homing CD4-1	CTLA4	-4.65736	-0.0370265	3.20291e-06	3.90355e-06
	Skin-homing CD4-1	CD11b	-6.7351	-0.2909	1.63817e-11	2.12962e-11
	Skin-homing CD4-1	CD11c	-7.02328	-0.638209	2.16721e-12	2.91452e-12
	Skin-homing CD4-1	CD57	-11.5567	-1.34729	6.83143e-31	9.86763e-31
	Skin-homing CD4-1	Ki67	-12.9142	-1.14635	3.7445e-38	5.61675e-38
	Skin-homing CD4-1	PD-1	-13.5789	-0.850406	5.33986e-42	8.33018e-42
	Skin-homing CD4-1	HLADR	-21.5499	-1.1007	5.30743e-103	1.08942e-102
	Skin-homing CD4-1	GranzymeB	-23.0126	-0.529666	3.48423e-117	7.99323e-117
	Skin-homing CD4-1	KLRG1	-25.8603	-1.011	1.86315e-147	4.8442e-147
	Skin-homing CD4-1	CD45RA	-38.9491	-1.54758	0	0
	Skin-homing CD4-1	Tbet	-49.8522	-2.53222	0	0
	Skin-homing CD4-1	CXCR3	-50.893	-2.47145	0	0
	Skin-homing CD4-1	CD38	-54.6752	-1.81748	0	0
	Skin-homing CD4-2	CCR4	81.1354	2.8094	0	0
	Skin-homing CD4-2	CD25	72.3946	2.0267	0	0
	Skin-homing CD4-2	CLA	61.307	2.72357	0	0
	Skin-homing CD4-2	CD127	42.4205	1.01934	0	0
	Skin-homing CD4-2	CRTH2	36.5283	3.25555	3.94132e-292	1.7079e-291
	Skin-homing CD4-2	CCR6	16.826	1.10772	1.57257e-63	4.08868e-63
	Skin-homing CD4-2	FoxP3	16.209	0.455629	4.35804e-59	1.06227e-58
	Skin-homing CD4-2	CD4	15.129	0.247117	1.04255e-51	2.39173e-51
	Skin-homing CD4-2	CD45	11.1412	0.173951	7.90136e-29	1.62186e-28
	Skin-homing CD4-2	CD69	9.90244	0.310748	4.06252e-23	7.92192e-23
	Skin-homing CD4-2	CD1c	7.28061	0.294802	3.32308e-13	5.89091e-13
	Skin-homing CD4-2	TIGIT	6.41187	0.131557	1.43744e-10	2.4374e-10
	Skin-homing CD4-2	PD-1	4.7253	0.149845	2.29775e-06	3.09007e-06
	Skin-homing CD4-2	CD8	4.17912	0.0719102	2.92645e-05	3.80438e-05
	Skin-homing CD4-2	CD56	2.29366	0.012473	0.0218099	0.0257753
	Skin-homing CD4-2	CD66b	2.25378	0.119559	0.0242099	0.0277702
	Skin-homing CD4-2	CD123	0.63391	0.0192672	0.526139	0.550278
	Skin-homing CD4-2	HLADR	0.618618	-0.0853869	0.536168	0.550278
	Skin-homing CD4-2	CD19	0.582402	0.0339052	0.560296	0.560296
	Skin-homing CD4-2	CD16	-1.6596	-0.0838452	0.0969959	0.105079
	Skin-homing CD4-2	Ki67	-1.71145	-0.582829	0.086998	0.0969406
	Skin-homing CD4-2	CD11b	-2.36462	-0.0570857	0.0180484	0.0219965
	Skin-homing CD4-2	ICOS	-3.4623	-0.13371	0.000535589	0.000673806
	Skin-homing CD4-2	CD14	-5.03717	-0.217175	4.72462e-07	6.58072e-07
	Skin-homing CD4-2	CTLA4	-5.23081	-0.0810249	1.68768e-07	2.43776e-07
	Skin-homing CD4-2	Perforin	-5.53789	-0.187142	3.0613e-08	4.59196e-08
	Skin-homing CD4-2	CD39	-6.05852	0.27967	1.37383e-09	2.14318e-09
	Skin-homing CD4-2	CD11c	-6.11005	-0.664378	9.96002e-10	1.6185e-09
	Skin-homing CD4-2	CD57	-9.55118	-1.35505	1.2823e-21	2.38141e-21
	Skin-homing CD4-2	41BB	-14.7128	-0.569035	5.33504e-49	1.15592e-48
	Skin-homing CD4-2	KLRG1	-20.6546	-0.974256	8.88308e-95	2.47457e-94
	Skin-homing CD4-2	Tbet	-25.7638	-1.76162	2.25947e-146	6.77842e-146
	Skin-homing CD4-2	CD3	-26.1416	-0.386177	1.22666e-150	3.98666e-150
	Skin-homing CD4-2	GranzymeB	-28.0671	-0.752326	2.47068e-173	8.75968e-173
	Skin-homing CD4-2	CD45RA	-33.3188	-1.63773	2.0648e-243	8.05272e-243
	Skin-homing CD4-2	CXCR3	-38.6601	-2.42409	0	0
	Skin-homing CD4-2	CCR7	-47.018	-1.65664	0	0
	Skin-homing CD4-2	CD38	-48.1961	-2.12433	0	0
	Skin-homing CD4-2	CD27	-86.688	-4.65062	0	0
	Proliferating CD4	Ki67	94.383	7.3717	0	0
	Proliferating CD4	HLADR	69.0174	4.10045	0	0
	Proliferating CD4	Tbet	52.7095	2.12782	0	0
	Proliferating CD4	CD38	50.2324	2.55827	0	0
	Proliferating CD4	PD-1	39.8605	1.99949	0	0
	Proliferating CD4	CTLA4	39.4759	2.42927	0	0
	Proliferating CD4	ICOS	37.3598	2.07731	1.76023e-305	6.86488e-305
	Proliferating CD4	GranzymeB	27.4067	0.676261	2.28337e-165	8.09559e-165
	Proliferating CD4	Perforin	19.6414	0.535023	6.8545e-86	1.67078e-85
	Proliferating CD4	TIGIT	18.7862	1.02101	9.79851e-79	2.24789e-78
	Proliferating CD4	FoxP3	17.9248	0.730623	7.54799e-72	1.6354e-71
	Proliferating CD4	CXCR3	17.501	0.708534	1.40795e-68	2.89001e-68
	Proliferating CD4	CD39	15.125	1.10022	1.10751e-51	2.15964e-51
	Proliferating CD4	CLA	11.8719	0.881679	1.65567e-32	2.93504e-32
	Proliferating CD4	CD57	7.38451	0.364478	1.53018e-13	2.38708e-13
	Proliferating CD4	CCR4	5.7896	0.190173	7.05557e-09	9.82741e-09
	Proliferating CD4	CD14	5.57006	0.353758	2.54654e-08	3.3105e-08
	Proliferating CD4	CD123	2.88764	0.297073	0.0038814	0.00445219
	Proliferating CD4	CD11c	1.98462	0.109282	0.0471865	0.0511187
	Proliferating CD4	CD11b	1.67134	0.141662	0.0946537	0.0997701
	Proliferating CD4	KLRG1	0.532469	0.16758	0.594401	0.594401
	Proliferating CD4	CD66b	-1.60795	-0.184426	0.107845	0.110683
	Proliferating CD4	CD16	-2.09291	-0.126788	0.0363569	0.040512
	Proliferating CD4	CD69	-3.21525	-0.117069	0.00130333	0.0015403
	Proliferating CD4	CD19	-3.5552	-0.191013	0.000377693	0.000460313
	Proliferating CD4	CD56	-4.8161	-0.138029	1.46391e-06	1.84169e-06
	Proliferating CD4	CRTH2	-5.71709	-0.894284	1.08365e-08	1.45733e-08
	Proliferating CD4	41BB	-6.95491	-0.270644	3.52792e-12	5.09589e-12
	Proliferating CD4	CD8	-7.36572	-0.230933	1.76195e-13	2.64292e-13
	Proliferating CD4	CCR6	-7.85765	-0.926232	3.91403e-15	6.3603e-15
	Proliferating CD4	CD1c	-10.6096	-0.831273	2.68901e-26	4.55963e-26
	Proliferating CD4	CD45	-14.3011	-0.25536	2.15527e-46	4.00264e-46
	Proliferating CD4	CD45RA	-20.2575	-1.29678	3.04912e-91	7.9277e-91
	Proliferating CD4	CD4	-22.24	-0.442336	1.4092e-109	3.92562e-109
	Proliferating CD4	CD25	-24.972	-0.969435	1.23295e-137	3.69886e-137
	Proliferating CD4	CD3	-26.979	-0.638054	2.60574e-160	8.46866e-160
	Proliferating CD4	CD27	-39.2511	-2.02956	0	0
	Proliferating CD4	CCR7	-42.5621	-1.96926	0	0
	Proliferating CD4	CD127	-55.4433	-2.36297	0	0
